# Supplementary material for: Quantifying impacts of stony coral tissue loss disease on corals in Southeast Florida through surveys and 3D photogrammetry
Source: PLoS One. 2021 Jun 25;16(6):e0252593. doi: 10.1371/journal.pone.0252593 (PMC8232449; doi:10.1371/journal.pone.0252593)
Supplement: S1 Dataset — (XLSX) [file pone.0252593.s004.xlsx]

## Sheet: RovingDiverSurveysFixed
Date	DiverName	SiteCode	TimeStart	TimeEnd	Depth	SurveyArea	SpeciesCode	UK	DS	BB	RB	YB	SCTLD	WP	WS	P	PB	BL	Healthy	Notes
2017-11-09	Joshua Voss	SEFL01	14:40:00	15:12:00	15	700	MCAV	0	0	0	0	0	2	0	0	0	0	0	2	Dead 2
2017-11-09	Joshua Voss	SEFL01	14:40:00	15:12:00	15	700	PCLI	0	0	0	0	0	9	0	0	0	0	0	5	Dead 26
2017-11-09	Joshua Voss	SEFL01	14:40:00	15:12:00	15	700	ISIN	0	0	0	0	0	0	0	0	0	0	0	1
2017-11-09	Joshua Voss	SEFL01	14:40:00	15:12:00	15	700	PAST	0	0	0	0	0	0	0	0	0	0	14	13
2017-11-09	Joshua Voss	SEFL02	13:29:00	14:05:00	20	600	PCLI	0	0	0	0	0	2	0	0	0	0	0	4	Dead 2
2017-11-09	Joshua Voss	SEFL02	13:29:00	14:05:00	20	600	SBOU	0	0	0	0	0	0	0	0	0	0	2	0	Dead 1
2017-11-09	Joshua Voss	SEFL02	13:29:00	14:05:00	20	600	MCAV	0	0	0	0	0	1	0	0	0	0	0	1	WB colony = Voss Mcav5; colony with lesion = Voss Mcav4
2017-11-09	Joshua Voss	SEFL03	12:35:00	13:07:00	20	400	SINT	0	0	0	0	0	0	0	0	0	0	1	3	Multiple bleached SRAD 13, all <10cm; 1 bleached SSID <10 cm
2017-11-09	Joshua Voss	SEFL03	12:35:00	13:07:00	20	400	PCLI	0	0	0	0	0	1	0	0	0	0	3	1
2017-11-09	Joshua Voss	SEFL03	12:35:00	13:07:00	20	400	SBOU	0	0	0	0	0	0	0	0	0	0	1	0
2017-12-08	Ryan Eckert	SEFL04	11:10:00	11:30:00	65	450	MCAV	0	0	0	0	0	0	0	0	0	0	0	20
2017-12-08	Ryan Eckert	SEFL04	11:10:00	11:30:00	65	450	PAST	0	0	0	0	0	0	0	0	0	0	0	11
2017-12-08	Ryan Eckert	SEFL04	11:10:00	11:30:00	65	450	UAGA	0	0	0	0	0	0	0	0	0	0	0	8
2017-12-08	Ryan Eckert	SEFL04	11:10:00	11:30:00	65	450	SINT	0	0	0	0	0	0	0	0	0	0	0	1
2017-12-08	Ryan Eckert	SEFL04	11:10:00	11:30:00	65	450	MDEC	0	0	0	0	0	0	0	0	0	0	0	1
2017-12-08	Ryan Eckert	SEFL04	11:10:00	11:30:00	65	450	SSID	0	0	0	0	0	0	0	0	0	0	0	1
2017-12-08	Ryan Eckert	SEFL04	11:10:00	11:30:00	65	450	CNAT	0	0	0	0	0	0	0	0	0	0	0	1
2017-12-08	Ryan Eckert	SEFL04	11:10:00	11:30:00	65	450	PSTRI	0	0	0	0	0	0	0	0	0	0	0	1
2017-12-08	Ryan Eckert	SEFL04	11:10:00	11:30:00	65	450	ALAM	0	0	0	0	0	0	0	0	0	0	0	1
2017-12-08	Ryan Eckert	SEFL04	11:10:00	11:30:00	65	450	OFAV	0	0	0	0	0	0	0	0	1	0	0	1	Paling on 25% of colony
2017-12-08	Ryan Eckert	SEFL05	12:08:00	12:29:00	70	480	MCAV	0	0	0	0	0	0	0	0	0	0	0	22	MCAV w/ affected margins/ dead polyps, no sloughing tissue, no other apparent disease, only old mortality on several mcav.
2017-12-08	Ryan Eckert	SEFL05	12:08:00	12:29:00	70	480	UAGA	0	0	0	0	0	0	0	0	0	0	0	2
2017-12-08	Ryan Eckert	SEFL06	13:12:00	13:32:00	71	600	MCAV	0	0	0	0	0	1	0	0	0	0	0	87	MCAV diseased, dead margin, no sloughing tissue
2017-12-08	Ryan Eckert	SEFL06	13:12:00	13:32:00	71	600	SBOU	0	0	0	0	0	0	0	0	0	0	0	1
2017-12-08	Ryan Eckert	SEFL06	13:12:00	13:32:00	71	600	PAST	0	0	0	0	0	0	0	0	0	0	0	29
2017-12-08	Ryan Eckert	SEFL06	13:12:00	13:32:00	71	600	MDEC	0	0	0	0	0	0	0	0	0	0	0	1
2017-12-08	Ryan Eckert	SEFL06	13:12:00	13:32:00	71	600	SSID	0	0	0	0	0	0	0	0	0	0	0	1
2017-12-08	Ryan Eckert	SEFL06	13:12:00	13:32:00	71	600	UAGA	0	0	0	0	0	0	0	0	0	0	0	9
2017-12-08	Ryan Eckert	SEFL06	13:12:00	13:32:00	71	600	PSTR	0	0	0	0	0	0	0	0	0	0	0	1
2017-12-07	Joshua Voss	SEFL08	10:01:00	10:21:00	55	700	MCAV	0	0	0	0	0	0	0	0	0	0	0	19
2017-12-07	Joshua Voss	SEFL08	10:01:00	10:21:00	55	700	MDEC	0	0	0	0	0	0	0	0	0	0	0	7
2017-12-07	Joshua Voss	SEFL08	10:01:00	10:21:00	55	700	SSID	0	0	0	0	0	0	0	0	0	0	0	4
2017-12-07	Joshua Voss	SEFL08	10:01:00	10:21:00	55	700	PAST	0	0	0	0	0	0	0	0	0	0	0	6
2017-12-07	Joshua Voss	SEFL08	10:01:00	10:21:00	55	700	SINT	0	0	0	0	0	0	0	0	0	0	0	1
2017-12-07	Joshua Voss	SEFL08	10:01:00	10:21:00	55	700	MLAM	0	0	0	0	0	0	0	0	0	0	0	1
2017-12-07	Joshua Voss	SEFL09	10:48:00	11:05:00	26	900	MCAV	0	0	0	0	0	0	0	0	0	0	0	3
2017-12-07	Joshua Voss	SEFL09	10:48:00	11:05:00	26	900	PSTR	0	0	0	0	0	0	0	0	0	0	0	3
2017-12-07	Joshua Voss	SEFL09	10:48:00	11:05:00	26	900	SBOU	0	0	0	0	0	0	0	0	0	0	0	1
2017-12-07	Joshua Voss	SEFL09	10:48:00	11:05:00	26	900	DSTO	0	0	0	0	0	0	0	0	0	0	0	0	1 dead with turf developing
2017-12-07	Joshua Voss	SEFL09	10:48:00	11:05:00	26	900	PCLI	0	0	0	0	0	0	0	0	0	0	0	1
2017-12-07	Joshua Voss	SEFL10	11:24:00	11:43:00	17	1200	MDEC	0	0	0	0	0	0	0	0	0	0	0	1
2017-12-07	Joshua Voss	SEFL10	11:24:00	11:43:00	17	1200	PAST	0	0	0	0	0	0	0	0	0	0	0	3
2017-12-07	Joshua Voss	SEFL10	11:24:00	11:43:00	17	1200	SINT	0	0	0	0	0	0	0	0	0	0	0	2
2017-12-07	Joshua Voss	SEFL10	11:24:00	11:43:00	17	1200	SRAD	0	0	0	0	0	0	0	0	2	0	0	2	2 paling
2017-12-07	Joshua Voss	SEFL10	11:24:00	11:43:00	17	1200	PCLI	0	0	0	0	0	1	0	0	0	0	0	3	1 dead
2017-12-07	Joshua Voss	SEFL10	11:24:00	11:43:00	17	1200	SBOU	0	0	0	0	0	0	0	0	0	0	0	1
2017-12-07	Joshua Voss	SEFL10	11:24:00	11:43:00	17	1200	PSTR	0	0	0	0	0	0	0	0	0	0	0	1
2017-12-07	Joshua Voss	SEFL11	11:59:00	12:19:00	49	1300	MCAV	0	0	0	0	0	1	0	0	0	0	0	34	Site near CREMP station with temp logger
2017-12-07	Joshua Voss	SEFL11	11:59:00	12:19:00	49	1300	SINT	0	0	0	0	0	0	0	0	0	0	0	1
2017-12-07	Joshua Voss	SEFL11	11:59:00	12:19:00	49	1300	SRAD	0	0	0	0	0	0	0	0	0	0	0	1
2017-12-07	Joshua Voss	SEFL11	11:59:00	12:19:00	49	1300	SSID	0	0	0	0	0	0	0	0	0	0	0	3	Many dead, unidentified colonies > 40
2017-12-07	Joshua Voss	SEFL11	11:59:00	12:19:00	49	1300	MDEC	0	0	0	0	0	0	0	0	0	0	0	2
2017-12-07	Joshua Voss	SEFL11	11:59:00	12:19:00	49	1300	MFOR	0	0	0	0	0	0	0	0	0	0	0	1
2017-12-07	Joshua Voss	SEFL11	11:59:00	12:19:00	49	1300	EFAST	0	0	0	0	0	0	0	0	0	0	0	1
2017-12-07	Joshua Voss	SEFL12	12:56:00	13:16:00	46	1600	MCAV	0	0	0	0	0	0	0	0	0	0	0	15	2 MCAV recruits
2017-12-07	Joshua Voss	SEFL12	12:56:00	13:16:00	46	1600	MDEC	0	0	0	0	0	0	0	0	0	0	0	4
2017-12-07	Joshua Voss	SEFL12	12:56:00	13:16:00	46	1600	PAST	0	0	0	0	0	0	0	0	0	0	0	7
2017-12-07	Joshua Voss	SEFL12	12:56:00	13:16:00	46	1600	SSID	0	0	0	0	0	0	0	0	0	0	0	2
2017-12-07	Joshua Voss	SEFL12	12:56:00	13:16:00	46	1600	DSTO	0	0	0	0	0	0	0	0	0	0	0	1	1 CNAT recruit
2017-12-07	Joshua Voss	SEFL12	12:56:00	13:16:00	46	1600	SBOU	0	0	0	0	0	0	0	0	0	0	0	1
2017-12-12	Ryan Eckert	SEFL13	09:41:00	10:01:00	57	500	MCAV	0	0	0	0	0	0	0	0	0	0	0	9
2017-12-12	Ryan Eckert	SEFL13	09:41:00	10:01:00	57	500	MFOR	0	0	0	0	0	0	0	0	0	0	0	13
2017-12-12	Ryan Eckert	SEFL13	09:41:00	10:01:00	57	500	MMEA	0	0	0	0	0	0	0	0	0	0	0	1
2017-12-12	Ryan Eckert	SEFL13	09:41:00	10:01:00	57	500	PAST	0	0	0	0	0	0	0	0	0	0	0	8
2017-12-12	Ryan Eckert	SEFL13	09:41:00	10:01:00	57	500	SSID	0	0	0	0	0	0	0	0	0	0	0	4
2017-12-12	Ryan Eckert	SEFL13	09:41:00	10:01:00	57	500	DLAB	0	0	0	0	0	0	0	0	0	0	0	1
2017-12-12	Ryan Eckert	SEFL13	09:41:00	10:01:00	57	500	SINT	0	0	0	0	0	0	0	0	0	0	0	5
2017-12-12	Ryan Eckert	SEFL13	09:41:00	10:01:00	57	500	MLAM	0	0	0	0	0	0	0	0	0	0	0	2
2017-12-12	Ryan Eckert	SEFL13	09:41:00	10:01:00	57	500	PSTR	0	0	0	0	0	0	0	0	0	0	0	1
2017-12-12	Ryan Eckert	SEFL13	09:41:00	10:01:00	57	500	EFAST	0	0	0	0	0	0	0	0	0	0	0	1
2017-12-12	Ryan Eckert	SEFL13	09:41:00	10:01:00	57	500	DSTO	0	0	0	0	0	0	0	0	0	0	0	1
2017-12-12	Ryan Eckert	SEFL13	09:41:00	10:01:00	57	500	MFER	0	0	0	0	0	0	0	0	0	0	0	2
2017-12-12	Ryan Eckert	SEFL13	09:41:00	10:01:00	57	500	SCOL	0	0	0	0	0	0	0	0	0	0	0	1
2017-12-12	Ryan Eckert	SEFL14	10:39:00	11:00:00	56	400	MCAV	0	0	0	0	0	1	0	0	0	0	0	13	Dead margin, no active sloughing
2017-12-12	Ryan Eckert	SEFL14	10:39:00	11:00:00	56	400	SINT	0	0	0	0	0	0	0	0	0	0	0	3
2017-12-12	Ryan Eckert	SEFL14	10:39:00	11:00:00	56	400	FFRA	0	0	0	0	0	0	0	0	0	0	0	1
2017-12-12	Ryan Eckert	SEFL14	10:39:00	11:00:00	56	400	DSTO	0	0	0	0	0	0	0	0	0	0	0	1
2017-12-12	Ryan Eckert	SEFL14	10:39:00	11:00:00	56	400	PAST	0	0	0	0	0	0	0	0	0	0	0	1
2017-12-12	Ryan Eckert	SEFL14	10:39:00	11:00:00	56	400	SSID	0	0	0	0	0	0	0	0	0	0	0	1
2017-12-12	Ryan Eckert	SEFL15	11:50:00	12:19:00	74	400	UAGA	0	0	0	0	0	0	0	0	0	0	0	39
2017-12-12	Ryan Eckert	SEFL15	11:50:00	12:19:00	74	400	MCAV	0	0	0	0	0	0	0	0	0	0	0	28
2017-12-12	Ryan Eckert	SEFL15	11:50:00	12:19:00	74	400	MLAM	0	0	0	0	0	0	0	0	0	0	0	4
2017-12-12	Ryan Eckert	SEFL15	11:50:00	12:19:00	74	400	HCUC	0	0	0	0	0	0	0	0	0	0	0	3
2017-12-12	Ryan Eckert	SEFL15	11:50:00	12:19:00	74	400	PAST	0	0	0	0	0	0	0	0	0	0	0	20
2017-12-12	Ryan Eckert	SEFL15	11:50:00	12:19:00	74	400	MDEC	0	0	0	0	0	0	0	0	0	0	0	3
2017-12-12	Ryan Eckert	SEFL15	11:50:00	12:19:00	74	400	SINT	0	0	0	0	0	0	0	0	0	0	0	4
2017-12-12	Ryan Eckert	SEFL15	11:50:00	12:19:00	74	400	MPHA	0	0	0	0	0	0	0	0	0	0	0	1
2017-12-12	Ryan Eckert	SEFL15	11:50:00	12:19:00	74	400	SSID	0	0	0	0	0	0	0	0	0	0	0	1
2017-12-12	Ryan Eckert	SEFL15	11:50:00	12:19:00	74	400	SBOU	0	0	0	0	0	0	0	0	0	0	0	1
2017-12-12	Ryan Eckert	SEFL17	13:08:00	13:21:00	65	550	MDEC	0	0	0	0	0	0	0	0	0	0	0	3
2017-12-12	Ryan Eckert	SEFL17	13:08:00	13:21:00	65	550	MCAV	0	0	0	0	0	0	0	0	0	0	0	45
2017-12-12	Ryan Eckert	SEFL17	13:08:00	13:21:00	65	550	SINT	0	0	0	0	0	1	0	0	0	0	0	3	WB or tissue sloughing
2017-12-12	Ryan Eckert	SEFL17	13:08:00	13:21:00	65	550	MLAM	0	0	0	0	0	0	0	0	0	0	0	1
2017-12-12	Ryan Eckert	SEFL17	13:08:00	13:21:00	65	550	SSID	0	0	0	0	0	0	0	0	0	0	0	3
2017-12-12	Ryan Eckert	SEFL17	13:08:00	13:21:00	65	550	PAST	0	0	0	0	0	0	0	0	0	0	0	8
2017-12-12	Ryan Eckert	SEFL17	13:08:00	13:21:00	65	550	HCUC	0	0	0	0	0	0	0	0	0	0	0	1
2017-12-12	Ryan Eckert	SEFL17	13:08:00	13:21:00	65	550	MMEA	0	0	0	0	0	0	0	0	0	0	0	2
2018-01-10	Michael Studivan	SEFL16	08:32:00	08:52:00	50	500	MCAV	0	0	0	0	0	1	0	0	0	0	0	46
2018-01-10	Michael Studivan	SEFL16	08:32:00	08:52:00	50	500	MMEA	0	0	0	0	0	0	0	0	0	0	0	1
2018-01-10	Michael Studivan	SEFL16	08:32:00	08:52:00	50	500	PAST	0	0	0	0	0	0	0	0	0	0	0	18
2018-01-10	Michael Studivan	SEFL16	08:32:00	08:52:00	50	500	SSID	0	0	0	0	0	1	0	0	0	0	0	1
2018-01-10	Michael Studivan	SEFL18	09:22:00	09:42:00	47	800	MAUR	0	0	0	0	0	0	0	0	0	0	0	TMTC	formerly known as M. mirabilis
2018-01-10	Michael Studivan	SEFL18	09:22:00	09:42:00	47	800	MCAV	0	0	0	0	0	0	0	0	0	0	0	18
2018-01-10	Michael Studivan	SEFL18	09:22:00	09:42:00	47	800	SSID	0	0	0	0	0	0	0	0	0	0	0	4
2018-01-10	Michael Studivan	SEFL18	09:22:00	09:42:00	47	800	PAST	0	0	0	0	0	0	0	0	0	0	0	1
2018-01-10	Michael Studivan	SEFL18	09:22:00	09:42:00	47	800	MALC	0	0	0	0	0	0	0	0	0	0	0	1
2018-01-10	Michael Studivan	SEFL19	10:13:00	10:33:00	60	600	SINT	0	0	0	0	0	0	0	0	0	0	0	5
2018-01-10	Michael Studivan	SEFL19	10:13:00	10:33:00	60	600	UAGA	0	0	0	0	0	0	0	0	0	0	0	3
2018-01-10	Michael Studivan	SEFL19	10:13:00	10:33:00	60	600	MCAV	0	0	0	0	0	3	0	0	0	0	0	17
2018-01-10	Michael Studivan	SEFL19	10:13:00	10:33:00	60	600	PAST	0	0	0	0	0	0	0	0	0	0	0	9
2018-01-10	Michael Studivan	SEFL19	10:13:00	10:33:00	60	600	SSID	0	0	0	0	0	0	0	0	0	0	0	2
2018-01-10	Michael Studivan	SEFL19	10:13:00	10:33:00	60	600	MMEA	0	0	0	0	0	0	0	0	0	0	0	1
2018-01-10	Michael Studivan	SEFL19	10:13:00	10:33:00	60	600	MDEC	0	0	0	0	0	0	0	0	0	0	0	2
2018-01-10	Michael Studivan	SEFL19	10:13:00	10:33:00	60	600	MALI	0	0	0	0	0	0	0	0	0	0	0	2
2018-01-10	Michael Studivan	SEFL19	10:13:00	10:33:00	60	600	EFAS	0	0	0	0	0	0	0	0	0	0	0	1
2018-01-10	Michael Studivan	SEFL19	10:13:00	10:33:00	60	600	SBOU	0	0	0	0	0	0	0	0	0	0	0	1
2018-01-10	Michael Studivan	SEFL19	10:13:00	10:33:00	60	600	PCLI	0	0	0	0	0	0	0	0	0	0	0	1
2018-01-10	Michael Studivan	SEFL20	11:09:00	11:29:00	50	700	PAST	0	0	0	0	0	0	0	0	0	0	0	24
2018-01-10	Michael Studivan	SEFL20	11:09:00	11:29:00	50	700	MCAV	0	0	0	0	0	1	0	0	0	0	0	33
2018-01-10	Michael Studivan	SEFL20	11:09:00	11:29:00	50	700	SSID	0	0	0	0	0	0	0	0	0	0	0	8
2018-01-10	Michael Studivan	SEFL20	11:09:00	11:29:00	50	700	PCLI	0	0	0	0	0	0	0	0	0	0	0	3
2018-01-10	Michael Studivan	SEFL20	11:09:00	11:29:00	50	700	SINT	0	0	0	0	0	0	0	0	0	0	0	1
2018-01-10	Michael Studivan	SEFL20	11:09:00	11:29:00	50	700	ISIN	0	0	0	0	0	0	0	0	0	0	0	1
2018-01-10	Michael Studivan	SEFL20	11:09:00	11:29:00	50	700	MDEC	0	0	0	0	0	0	0	0	0	0	0	2
2018-01-10	Michael Studivan	SEFL20	11:09:00	11:29:00	50	700	UAGA	0	0	0	0	0	0	0	0	1	0	0	2
2018-01-10	Michael Studivan	SEFL20	11:09:00	11:29:00	50	700	EFAS	0	0	0	0	0	0	0	0	0	0	0	1	1 paling
2018-01-10	Michael Studivan	SEFL21	12:03:00	12:23:00	52	700	SSID	0	0	0	0	0	1	0	0	0	0	0	5
2018-01-10	Michael Studivan	SEFL21	12:03:00	12:23:00	52	700	MCAV	0	0	0	0	0	0	0	0	0	0	0	42
2018-01-10	Michael Studivan	SEFL21	12:03:00	12:23:00	52	700	UAGA	0	0	0	0	0	0	0	0	1	0	0	2	1 paling
2018-01-10	Michael Studivan	SEFL21	12:03:00	12:23:00	52	700	PAST	0	0	0	0	0	0	0	0	0	0	0	6
2018-01-10	Michael Studivan	SEFL21	12:03:00	12:23:00	52	700	EFAS	0	0	0	0	0	0	0	0	0	0	0	1
2018-01-10	Michael Studivan	SEFL21	12:03:00	12:23:00	52	700	OFAV	0	0	0	0	0	0	0	0	0	0	0	2
2018-01-10	Michael Studivan	SEFL21	12:03:00	12:23:00	52	700	MDEC	0	0	0	0	0	0	0	0	0	0	0	2
2018-01-10	Michael Studivan	SEFL21	12:03:00	12:23:00	52	700	PCLI	0	0	0	0	0	0	0	0	0	0	0	1
2018-01-10	Michael Studivan	SEFL21	12:03:00	12:23:00	52	700	SBOU	0	0	0	0	0	0	0	0	0	0	0	1
2018-01-10	Michael Studivan	SEFL22	12:52:00	01:12:00	53	800	MCAV	0	0	0	0	0	2	0	0	0	0	0	49
2018-01-10	Michael Studivan	SEFL22	12:52:00	01:12:00	53	800	HCUC	0	0	0	0	0	0	0	0	0	0	0	1
2018-01-10	Michael Studivan	SEFL22	12:52:00	01:12:00	53	800	PAST	0	0	0	0	0	0	0	0	0	0	0	29
2018-01-10	Michael Studivan	SEFL22	12:52:00	01:12:00	53	800	SSID	0	0	0	0	0	0	0	0	0	0	0	5
2018-01-10	Michael Studivan	SEFL22	12:52:00	01:12:00	53	800	MMEA	0	0	0	0	0	0	0	0	0	0	0	1
2018-01-10	Michael Studivan	SEFL22	12:52:00	01:12:00	53	800	MDEC	0	0	0	0	0	0	0	0	0	0	0	4
2018-01-10	Michael Studivan	SEFL22	12:52:00	01:12:00	53	800	UAGA	0	0	0	0	0	0	0	0	0	0	0	1
2018-01-10	Michael Studivan	SEFL22	12:52:00	01:12:00	53	800	MALI	0	0	0	0	0	0	0	0	0	0	0	1
2018-01-10	Michael Studivan	SEFL22	12:52:00	01:12:00	53	800	SINT	0	0	0	0	0	0	0	0	0	0	0	3
2018-01-10	Michael Studivan	SEFL22	12:52:00	01:12:00	53	800	DSTO	0	0	0	0	0	0	0	0	0	0	0	1
2018-01-10	Michael Studivan	SEFL22	12:52:00	01:12:00	53	800	PCLI	0	0	0	0	0	0	0	0	0	0	0	1
2018-04-19	Joshua Voss	SEFL10	11:05:00	11:25:00	50	750	MCAV	0	0	0	0	0	0	0	0	0	0	1	52	3 recruits
2018-04-19	Joshua Voss	SEFL10	11:05:00	11:25:00	50	750	SBOU	0	0	0	0	0	0	0	0	0	0	0	1
2018-04-19	Joshua Voss	SEFL10	11:05:00	11:25:00	50	750	SRAD	0	0	0	0	0	0	0	0	0	0	0	1
2018-04-19	Joshua Voss	SEFL10	11:05:00	11:25:00	50	750	PAST	0	0	0	0	0	0	0	0	0	0	0	17
2018-04-19	Joshua Voss	SEFL10	11:05:00	11:25:00	50	750	AAGA	0	0	0	0	0	0	0	0	0	0	0	2
2018-04-19	Joshua Voss	SEFL10	11:05:00	11:25:00	50	750	MFOR	0	0	0	0	0	0	0	0	0	0	0	11
2018-04-19	Joshua Voss	SEFL10	11:05:00	11:25:00	50	750	OFAV	0	0	0	0	0	0	0	0	0	0	0	2
2018-04-19	Ryan Eckert	SEFL10	11:04:00	11:25:00	50	750	PAST	0	0	0	0	0	0	0	0	0	0	0	30
2018-04-19	Ryan Eckert	SEFL10	11:04:00	11:25:00	50	750	MCAV	0	0	0	0	0	0	0	0	0	0	1	45
2018-04-19	Ryan Eckert	SEFL10	11:04:00	11:25:00	50	750	SINT	0	0	0	0	0	0	0	0	0	0	0	3
2018-04-19	Ryan Eckert	SEFL10	11:04:00	11:25:00	50	750	SSID	0	0	0	0	0	0	0	0	0	0	0	3
2018-04-19	Ryan Eckert	SEFL10	11:04:00	11:25:00	50	750	DSTO	0	0	0	0	0	0	0	0	0	0	0	2
2018-04-19	Ryan Eckert	SEFL10	11:04:00	11:25:00	50	750	MDEC	0	0	0	0	0	0	0	0	0	0	0	5
2018-04-19	Ryan Eckert	SEFL10	11:04:00	11:25:00	50	750	PSTR	0	0	0	0	0	0	0	0	0	0	0	1
2018-04-19	Alexis Sturm	SEFL08	12:44:00	13:04:00	50	750	MCAV	0	0	0	0	0	0	0	0	0	0	0	24	Old Fishing Line
2018-04-19	Alexis Sturm	SEFL08	12:44:00	13:04:00	50	750	MDEC	0	0	0	0	0	0	0	0	0	0	0	8
2018-04-19	Alexis Sturm	SEFL08	12:44:00	13:04:00	50	750	SSID	0	0	0	0	0	0	0	0	0	0	0	6
2018-04-19	Alexis Sturm	SEFL08	12:44:00	13:04:00	50	750	AAGA	0	0	0	0	0	0	0	0	0	0	0	2
2018-04-19	Alexis Sturm	SEFL08	12:44:00	13:04:00	50	750	PAST	0	0	0	0	0	0	0	0	0	0	0	19
2018-04-19	Ian Combs	SEFL08	12:46:00	13:06:00	50	750	PAST	0	0	0	0	0	0	0	0	0	0	0	36
2018-04-19	Ian Combs	SEFL08	12:46:00	13:06:00	50	750	SSID	0	0	0	0	0	0	0	0	0	0	0	2
2018-04-19	Ian Combs	SEFL08	12:46:00	13:06:00	50	750	MMEA	0	0	0	0	0	0	0	0	0	0	0	2	252
2018-04-19	Ian Combs	SEFL08	12:46:00	13:06:00	50	750	MCAV	0	0	0	0	0	0	0	0	0	0	0	19
2018-04-19	Ian Combs	SEFL08	12:46:00	13:06:00	50	750	SINT	0	0	0	0	0	0	0	0	0	0	0	2
2018-04-19	Ian Combs	SEFL08	12:46:00	13:06:00	50	750	SRAD	0	0	0	0	0	0	0	0	0	0	0	3
2018-04-19	Ian Combs	SEFL08	12:46:00	13:06:00	50	750	MDEC	0	0	0	0	0	0	0	0	0	0	0	4
2018-04-19	Ian Combs	SEFL08	12:46:00	13:06:00	50	750	AAGA	0	0	0	0	0	0	0	0	0	0	0	2
2018-05-11	Michael Studivan	SEFL19	11:27:00	11:47:00	61	800	MCAV	0	0	0	0	0	0	0	0	0	0	0	31
2018-05-11	Michael Studivan	SEFL19	11:27:00	11:47:00	61	800	EFAS	0	0	0	0	0	0	0	0	0	0	0	1
2018-05-11	Michael Studivan	SEFL19	11:27:00	11:47:00	61	800	SINT	0	0	0	0	0	0	0	0	0	0	0	6
2018-05-11	Michael Studivan	SEFL19	11:27:00	11:47:00	61	800	SSID	0	0	0	0	0	0	0	0	0	0	0	9
2018-05-11	Michael Studivan	SEFL19	11:27:00	11:47:00	61	800	MFOR	0	0	0	0	0	0	0	0	0	0	0	6
2018-05-11	Michael Studivan	SEFL19	11:27:00	11:47:00	61	800	PAST	0	0	0	0	0	0	0	0	0	0	0	11
2018-05-11	Michael Studivan	SEFL19	11:27:00	11:47:00	61	800	MDAN	0	0	0	0	0	0	0	0	0	0	0	3
2018-05-11	Michael Studivan	SEFL19	11:27:00	11:47:00	61	800	ALAM	0	0	0	0	0	0	0	0	1	0	0	2
2018-05-11	Michael Studivan	SEFL19	11:27:00	11:47:00	61	800	OFAV	0	0	0	0	0	0	0	0	0	0	0	1
2018-05-11	Michael Studivan	SEFL19	11:27:00	11:47:00	61	800	AAGA	0	0	0	0	0	0	0	0	0	0	0	2
2018-05-11	Jeff Beal	SEFL19*	10:32:00	10:52:00	54	1000	MCAV	0	0	0	0	0	0	0	0	0	0	0	19	This site was 200ft north of SEFL 19
2018-05-11	Jeff Beal	SEFL19*	10:32:00	10:52:00	54	1000	PAST	0	0	0	0	0	0	0	0	0	0	0	4
2018-05-11	Jeff Beal	SEFL19*	10:32:00	10:52:00	54	1000	SBOU	0	0	0	0	0	0	0	0	0	0	0	1
2018-05-11	Jeff Beal	SEFL19*	10:32:00	10:52:00	54	1000	ALAM	0	0	0	0	0	0	0	0	0	0	0	1
2018-05-11	Jeff Beal	SEFL19*	10:32:00	10:52:00	54	1000	SSID	0	0	0	0	0	0	0	0	0	0	0	2
2018-05-11	Jeff Beal	SEFL19*	10:32:00	10:52:00	54	1000	MDAN	0	0	0	0	0	0	0	0	0	0	0	1
2018-05-11	Jeff Beal	SEFL19*	10:32:00	10:52:00	54	1000	MFORM	0	0	0	0	0	0	0	0	0	0	0	1
2018-05-11	Jeff Beal	SEFL16	11:40:00	12:00:00	45	1000	MDEC	0	0	0	0	0	0	0	0	0	0	0	12
2018-05-11	Jeff Beal	SEFL16	11:40:00	12:00:00	45	1000	OANN	0	0	0	0	0	0	0	0	0	0	0	1
2018-05-11	Jeff Beal	SEFL16	11:40:00	12:00:00	45	1000	MCAV	0	0	0	0	0	0	0	0	0	0	0	26
2018-05-11	Jeff Beal	SEFL16	11:40:00	12:00:00	45	1000	PAST	0	0	0	0	0	0	0	0	0	0	0	5
2018-05-11	Jeff Beal	SEFL16	11:40:00	12:00:00	45	1000	SSID	0	0	0	0	0	0	0	0	0	0	0	2
2018-05-11	Jeff Beal	SEFL16	11:40:00	12:00:00	45	1000	SINT	0	0	0	0	0	0	0	0	0	0	0	3
2018-05-30	Jeff Beal	SEFL04	11:10:00	11:30:00	70	100	MCAV	0	0	0	0	0	0	0	0	0	0	0	9
2018-05-30	Jeff Beal	SEFL04	11:10:00	11:30:00	70	100	OANN	0	0	0	0	0	0	0	0	0	0	0	1
2018-05-30	Jeff Beal	SEFL04	11:10:00	11:30:00	70	100	SBOU	0	0	0	0	0	0	0	0	0	0	0	4
2018-05-30	Jeff Beal	SEFL04	11:10:00	11:30:00	70	100	AGGA	0	0	0	0	0	0	0	0	0	0	0	7
2018-05-30	Jeff Beal	SEFL04	11:10:00	11:30:00	70	100	SSID	0	0	0	0	0	0	0	0	0	0	0	3
2018-05-30	Jeff Beal	SEFL04	11:10:00	11:30:00	70	100	PAST	0	0	0	0	0	0	0	0	0	0	0	3
2018-05-30	Jeff Beal	SEFL04	11:10:00	11:30:00	70	100	SRAD	0	0	0	0	0	0	0	0	0	0	0	1
2018-06-01	Michael Studivan	SEFL06	11:02:00	11:22:00	70	2000	MCAV	0	0	0	0	0	0	0	0	0	0	0	69	21 Dead
2018-06-01	Michael Studivan	SEFL06	11:02:00	11:22:00	70	2000	PAST	0	0	0	0	0	0	0	0	0	0	0	10
2018-06-01	Michael Studivan	SEFL06	11:02:00	11:22:00	70	2000	AAGA	0	0	0	0	0	0	0	0	0	0	0	7
2018-06-01	Michael Studivan	SEFL06	11:02:00	11:22:00	70	2000	SSID	0	0	0	0	0	0	0	0	0	0	0	1
2018-06-01	Michael Studivan	SEFL06	11:02:00	11:22:00	70	2000	SINT	0	0	0	0	0	0	0	0	0	0	0	2
2018-06-01	Michael Studivan	SEFL06	11:02:00	11:22:00	70	2000	HCUC	0	0	0	0	0	0	0	0	0	0	0	1
2018-06-01	Michael Studivan	SEFL05	12:52:00	13:12:00	67	2000	MCAV	0	0	0	0	0	0	0	0	0	0	0	18
2018-06-01	Michael Studivan	SEFL05	12:52:00	13:12:00	67	2000	ODIF	0	0	0	0	0	0	0	0	0	0	0	1	4 Dead
2018-06-01	Michael Studivan	SEFL05	12:52:00	13:12:00	67	2000	SSID	0	0	0	0	0	0	0	0	0	0	0	2
2018-06-01	Michael Studivan	SEFL05	12:52:00	13:12:00	67	2000	SINT	0	0	0	0	0	0	0	0	0	0	0	1
2018-06-01	Michael Studivan	SEFL05	12:52:00	13:12:00	67	2000	AAGA	0	0	0	0	0	0	0	0	0	0	0	1
2018-06-01	Michael Studivan	SEFL05	12:52:00	13:12:00	67	2000	DSTO	0	0	0	0	0	0	0	0	0	0	0	1
2018-08-22	Michael Studivan	SEFL06	11:29:00	11:49:00	60	600	MCAV	0	0	0	0	0	2	0	0	0	0	0	68	15 Dead Colonies
2018-08-22	Michael Studivan	SEFL06	11:29:00	11:49:00	60	600	PAST	0	0	0	0	0	0	0	0	0	0	0	10
2018-08-22	Michael Studivan	SEFL06	11:29:00	11:49:00	60	600	AAGA	0	0	0	0	0	0	0	0	0	0	0	6
2018-08-22	Michael Studivan	SEFL06	11:29:00	11:49:00	60	600	SBOU	0	0	0	0	0	0	0	0	0	0	0	3
2018-08-22	Michael Studivan	SEFL06	11:29:00	11:49:00	60	600	SINT	0	0	0	0	0	0	0	0	0	0	0	3
2018-08-22	Michael Studivan	SEFL06	11:29:00	11:49:00	60	600	OFAV	0	0	0	0	0	0	0	0	0	0	0	1
2018-08-22	Michael Studivan	SEFL06	11:29:00	11:49:00	60	600	MDEC	0	0	0	0	0	0	0	0	0	0	0	1
2018-08-22	Michael Studivan	SEFL04	10:19:00	10:39:00	62	600	MCAV	0	0	0	0	0	0	0	0	0	0	0	49	5 Dead Colonies
2018-08-22	Michael Studivan	SEFL04	10:19:00	10:39:00	62	600	PAST	0	0	0	0	0	0	0	0	0	0	0	4
2018-08-22	Michael Studivan	SEFL04	10:19:00	10:39:00	62	600	OFAV	0	0	0	0	0	0	0	0	0	0	0	1
2018-08-22	Michael Studivan	SEFL04	10:19:00	10:39:00	62	600	SSID	0	0	0	0	0	0	0	0	0	0	0	1
2018-08-22	Michael Studivan	SEFL04	10:19:00	10:39:00	62	600	SCUB	0	0	0	0	0	0	0	0	0	0	0	1
2018-08-22	Michael Studivan	SEFL04	10:19:00	10:39:00	62	600	AAGA	0	0	0	0	0	0	0	0	0	0	0	3
2018-08-22	Michael Studivan	SEFL04	10:19:00	10:39:00	62	600	HCUC	0	0	0	0	0	0	0	0	0	0	0	1
2018-08-22	Michael Studivan	SEFL05	13:05:00	13:25:00	66	700	MCAV	0	0	0	0	0	0	0	0	0	0	0	18	4 Dead Colonies
2018-08-22	Michael Studivan	SEFL05	13:05:00	13:25:00	66	700	AAGA	0	0	0	0	0	0	0	0	0	0	0	1
2018-08-31	Jeff Beal	SEFL08	10:57:00	11:21:00	68	750	MDEC	0	0	0	0	0	0	0	0	0	0	0	10
2018-08-31	Jeff Beal	SEFL08	10:57:00	11:21:00	68	750	MCAV	0	0	0	0	0	0	0	0	0	0	0	44
2018-08-31	Jeff Beal	SEFL08	10:57:00	11:21:00	68	750	MYCE	0	0	0	0	0	0	0	0	0	0	0	1
2018-08-31	Jeff Beal	SEFL08	10:57:00	11:21:00	68	750	SSID	0	0	0	0	0	0	0	0	0	0	0	2
2018-08-31	Jeff Beal	SEFL08	10:57:00	11:21:00	68	750	PAST	0	0	0	0	0	0	0	0	0	0	0	23
2018-08-31	Jeff Beal	SEFL08	10:57:00	11:21:00	68	750	SBOU	0	0	0	0	0	0	0	0	0	0	0	1
2018-08-31	Jeff Beal	SEFL08	10:57:00	11:21:00	68	750	MMEA	0	0	0	0	0	0	0	0	0	0	0	3
2018-08-31	Jeff Beal	SEFL08	10:57:00	11:21:00	68	750	AAGA	0	0	0	0	0	0	0	0	0	0	0	2
2018-08-31	Jeff Beal	SEFL08	10:57:00	11:21:00	68	750	DSTO	0	0	0	0	0	0	0	0	0	0	0	1
2018-08-31	Jeff Beal	SEFL11	11:57:00	12:17:00	50	700	PAST	0	0	0	0	0	1	0	0	0	0	0	10
2018-08-31	Jeff Beal	SEFL11	11:57:00	12:17:00	50	700	MCAV	0	0	0	0	0	1	0	0	0	0	0	35
2018-08-31	Jeff Beal	SEFL11	11:57:00	12:17:00	50	700	MDEC	0	0	0	0	0	0	0	0	0	0	0	1
2018-08-31	Jeff Beal	SEFL11	11:57:00	12:17:00	50	700	MMEA	0	0	0	0	0	0	0	0	0	0	0	4	5 cup corals
2018-08-31	Jeff Beal	SEFL11	11:57:00	12:17:00	50	700	MANG	0	0	0	0	0	0	0	0	0	0	0	1
2018-08-31	Jeff Beal	SEFL11	11:57:00	12:17:00	50	700	SRAD	0	0	0	0	0	0	0	0	0	0	0	3
2018-08-31	Jeff Beal	SEFL11	11:57:00	12:17:00	50	700	SSID	0	0	0	0	0	0	0	0	0	0	0	2
2018-11-08	Ryan Eckert	FTL4	11:56:00	12:16:00	22	800	MCAV	0	0	0	0	0	8	0	0	0	0	0	47
2018-11-08	Ryan Eckert	FTL4	11:56:00	12:16:00	22	800	SBOU	0	0	0	0	0	0	0	0	0	0	0	2
2018-11-08	Ryan Eckert	FTL4	11:56:00	12:16:00	22	800	SINT	0	0	0	0	0	0	0	0	0	0	0	1
2018-11-08	Ryan Eckert	FTL4	11:56:00	12:16:00	22	800	SSID	0	0	0	0	0	0	0	0	0	0	0	5
2018-11-08	Ryan Eckert	FTL4	11:56:00	12:16:00	22	800	OFAV	0	0	0	0	0	1	0	0	0	0	0	1
2018-11-08	Ryan Eckert	BC1	13:45:00	14:05:00	31	1000	MCAV	0	0	0	0	0	25	0	0	0	0	0	180
2018-11-08	Ryan Eckert	BC1	13:45:00	14:05:00	31	1000	OFAV	0	0	0	0	0	0	0	0	0	0	0	7
2018-11-08	Ryan Eckert	BC1	13:45:00	14:05:00	31	1000	SBOU	0	0	0	0	0	0	0	0	0	0	0	3
2018-11-08	Ryan Eckert	BC1	13:45:00	14:05:00	31	1000	PAST	0	0	0	0	0	0	0	0	0	0	0	4
2018-11-08	Ryan Eckert	BC1	13:45:00	14:05:00	31	1000	SSID	0	0	0	0	0	0	0	0	0	0	0	4
2018-11-08	Ryan Eckert	BC1	13:45:00	14:05:00	31	1000	SINT	0	0	0	0	0	0	0	0	0	0	0	8
2018-11-08	Ryan Eckert	BC1	13:45:00	14:05:00	31	1000	MAUR	0	0	0	0	0	0	0	0	0	0	0	4
2018-11-08	Ryan Eckert	BC1	13:45:00	14:05:00	31	1000	CNAT	0	0	0	0	0	1	0	0	0	0	0	0
2018-11-08	Ryan Eckert	T328	15:03:00	15:23:00	18	900	MCAV	0	0	0	0	0	15	0	0	0	0	0	45
2018-11-08	Ryan Eckert	T328	15:03:00	15:23:00	18	900	OFAV	0	0	0	0	0	0	0	0	0	0	0	1
2018-11-08	Ryan Eckert	T328	15:03:00	15:23:00	18	900	SINT	0	0	0	0	0	0	0	0	0	0	0	2
2018-11-08	Ryan Eckert	T328	15:03:00	15:23:00	18	900	PAST	0	0	0	0	0	1	0	0	0	0	0	4
2018-11-08	Ryan Eckert	T328	15:03:00	15:23:00	18	900	SSID	0	0	0	0	0	0	0	0	0	0	0	3
2018-11-08	Ryan Eckert	T328	15:03:00	15:23:00	18	900	PSTR	0	0	0	0	0	0	0	0	0	0	0	3
2018-11-08	Ryan Eckert	T328	15:03:00	15:23:00	18	900	AAGA	0	0	0	0	0	1	0	0	0	0	0	0
2018-11-08	Ryan Eckert	T328	15:03:00	15:23:00	18	900	ACER	0	0	0	0	0	0	0	0	0	0	0	1
2018-12-17	Joshua Voss	T328	09:59:00	10:19:00	22	900	MCAV	0	0	0	0	0	10	0	0	0	0	0	70
2018-12-17	Joshua Voss	T328	09:59:00	10:19:00	22	900	OFAV	0	0	0	0	0	1	0	0	0	0	0	0
2018-12-17	Joshua Voss	T328	09:59:00	10:19:00	22	900	SSID	0	0	0	0	0	0	0	0	0	0	0	10
2018-12-17	Joshua Voss	T328	09:59:00	10:19:00	22	900	PAST	0	0	0	0	0	0	0	0	0	0	0	2
2018-12-17	Joshua Voss	T328	09:59:00	10:19:00	22	900	ACER	0	0	0	0	0	0	0	0	0	0	0	20
2018-12-17	Joshua Voss	T328	09:59:00	10:19:00	22	900	SINT	0	0	0	0	0	0	0	0	0	0	0	4
2018-12-17	Joshua Voss	T328	09:59:00	10:19:00	22	900	AAGA	0	0	0	0	0	0	0	0	0	0	0	2
2018-12-17	Joshua Voss	T328	09:59:00	10:19:00	22	900	SBOU	0	0	0	0	0	0	0	0	0	0	0	3
2018-12-17	Joshua Voss	T328	09:59:00	10:19:00	22	900	PCLI	0	0	0	0	0	0	0	0	0	0	0	1
2018-12-17	Joshua Voss	BC1	11:06:00	11:26:00	31	800	MCAV	0	0	0	0	0	23	0	0	0	0	0	192
2018-12-17	Joshua Voss	BC1	11:06:00	11:26:00	31	800	SINT	0	0	0	0	0	0	0	0	0	0	0	10
2018-12-17	Joshua Voss	BC1	11:06:00	11:26:00	31	800	PAST	0	0	0	0	0	0	0	0	0	0	0	11
2018-12-17	Joshua Voss	BC1	11:06:00	11:26:00	31	800	SSID	0	0	0	0	0	0	0	0	0	0	0	33
2018-12-17	Joshua Voss	BC1	11:06:00	11:26:00	31	800	PPOR	0	0	0	0	0	0	0	0	0	0	0	1
2018-12-17	Joshua Voss	BC1	11:06:00	11:26:00	31	800	OFAV	0	0	0	0	0	0	0	0	0	0	0	15
2018-12-17	Joshua Voss	BC1	11:06:00	11:26:00	31	800	SBOU	0	0	0	0	0	0	0	0	0	0	0	4
2018-12-17	Joshua Voss	BC1	11:06:00	11:26:00	31	800	AAGA	0	0	0	0	0	0	0	0	0	0	0	1
2018-12-17	Joshua Voss	BC1	11:06:00	11:26:00	31	800	MAUR	0	0	0	0	0	0	0	0	0	0	0	23
2018-12-17	Joshua Voss	BC1	11:06:00	11:26:00	31	800	CNAT	0	0	0	0	0	0	0	0	0	0	0	1
2018-12-17	Joshua Voss	BC1	11:06:00	11:26:00	31	800	MFOR	0	0	0	0	0	0	0	0	0	0	0	1
2018-12-17	Joshua Voss	T328	12:55:00	13:15:00	18	700	MCAV	0	0	0	0	0	9	0	0	0	0	0	60
2018-12-17	Joshua Voss	T328	12:55:00	13:15:00	18	700	PAST	0	0	0	0	0	0	0	0	0	0	0	5
2018-12-17	Joshua Voss	T328	12:55:00	13:15:00	18	700	SINT	0	0	0	0	0	0	0	0	0	0	0	3
2018-12-17	Joshua Voss	T328	12:55:00	13:15:00	18	700	SSID	0	0	0	0	0	0	0	0	0	0	0	5
2018-12-17	Joshua Voss	T328	12:55:00	13:15:00	18	700	PSTR	0	0	0	0	0	0	0	0	0	0	0	3
2018-12-17	Joshua Voss	T328	12:55:00	13:15:00	18	700	AAGA	0	0	0	0	0	0	0	0	0	0	0	2
2018-12-17	Joshua Voss	T328	12:55:00	13:15:00	18	700	OFAV	0	0	0	0	0	0	0	0	0	0	0	2
2018-12-18	Ryan Eckert	SEFL04	10:47:00	11:07:00	67	1500	MCAV	0	0	0	0	0	0	0	0	0	0	0	109
2018-12-18	Ryan Eckert	SEFL04	10:47:00	11:07:00	67	1500	PAST	0	0	0	0	0	0	0	0	0	0	0	6
2018-12-18	Ryan Eckert	SEFL04	10:47:00	11:07:00	67	1500	AAGA	0	0	0	0	0	0	0	0	0	0	0	7
2018-12-18	Ryan Eckert	SEFL04	10:47:00	11:07:00	67	1500	SINT	0	0	0	0	0	0	0	0	0	0	0	2
2018-12-18	Ryan Eckert	SEFL04	10:47:00	11:07:00	67	1500	SSID	0	0	0	0	0	0	0	0	0	0	0	1
2018-12-18	Ryan Eckert	SEFL04	10:47:00	11:07:00	67	1500	DSTO	0	0	0	0	0	0	0	0	0	0	0	1
2018-12-18	Ryan Eckert	SEFL04	10:47:00	11:07:00	67	1500	CNAT	0	0	0	0	0	0	0	0	0	0	0	1
2018-12-18	Ian Combs	SEFL04	10:47:00	11:07:00	67	1500	SSID	0	0	0	0	0	0	0	0	0	0	0	3
2018-12-18	Ian Combs	SEFL04	10:47:00	11:07:00	67	1500	MCAV	0	0	0	0	0	0	0	0	0	0	0	44
2018-12-18	Ian Combs	SEFL04	10:47:00	11:07:00	67	1500	PAST	0	0	0	0	0	0	0	0	0	0	0	10
2018-12-18	Ian Combs	SEFL04	10:47:00	11:07:00	67	1500	AAGA	0	0	0	0	0	0	0	0	0	0	0	5
2018-12-18	Ian Combs	SEFL04	10:47:00	11:07:00	67	1500	SRAD	0	0	0	0	0	0	0	0	0	0	0	1
2018-12-18	Ryan Eckert	SEFL05	11:46:00	12:06:00	74	1200	MCAV	0	0	0	0	0	0	0	0	0	0	0	16
2018-12-18	Ryan Eckert	SEFL05	11:46:00	12:06:00	74	1200	DSTO	0	0	0	0	0	0	0	0	0	0	0	2
2018-12-18	Ryan Eckert	SEFL05	11:46:00	12:06:00	74	1200	AAGA	0	0	0	0	0	0	0	0	0	0	0	3
2018-12-18	Ryan Eckert	SEFL05	11:46:00	12:06:00	74	1200	SRAD	0	0	0	0	0	0	0	0	0	0	0	1
2018-12-18	Ian Combs	SEFL05	11:46:00	12:06:00	74	1500	MCAV	0	0	0	0	0	0	0	0	0	0	0	6
2018-12-18	Ian Combs	SEFL05	11:46:00	12:06:00	74	1500	SRAD	0	0	0	0	0	0	0	0	0	0	0	1	Lots of SSID, SRAD, SINT recruits <10cm
2018-12-18	Ian Combs	SEFL05	11:46:00	12:06:00	74	1500	SINT	0	0	0	0	0	0	0	0	0	0	0	2
2018-12-18	Ian Combs	SEFL05	11:46:00	12:06:00	74	1500	AAGA	0	0	0	0	0	0	0	0	0	0	0	2
2018-12-18	Ryan Eckert	SEFL06	12:46:00	13:06:00	78	1100	MCAV	0	0	0	0	0	3	0	0	0	0	0	123
2018-12-18	Ryan Eckert	SEFL06	12:46:00	13:06:00	78	1100	PAST	0	0	0	0	0	0	0	0	0	0	0	29
2018-12-18	Ryan Eckert	SEFL06	12:46:00	13:06:00	78	1100	SINT	0	0	0	0	0	0	0	0	0	0	0	5
2018-12-18	Ryan Eckert	SEFL06	12:46:00	13:06:00	78	1100	AAGA	0	0	0	0	0	0	0	0	0	0	0	4
2018-12-18	Ryan Eckert	SEFL06	12:46:00	13:06:00	78	1100	SBOU	0	0	0	0	0	0	0	0	0	0	0	2
2018-12-18	Ryan Eckert	SEFL06	12:46:00	13:06:00	78	1100	SSID	0	0	0	0	0	0	0	0	0	0	0	1
2018-12-18	Ian Combs	SEFL06	12:45:00	13:05:00	78	1200	MCAV	0	0	0	0	0	4	0	0	0	0	0	47
2018-12-18	Ian Combs	SEFL06	12:45:00	13:05:00	78	1200	PAST	0	0	0	0	0	0	0	0	0	0	0	13
2018-12-18	Ian Combs	SEFL06	12:45:00	13:05:00	78	1200	MDEC	0	0	0	0	0	0	0	0	0	0	0	1
2018-12-18	Ian Combs	SEFL06	12:45:00	13:05:00	78	1200	AAGA	0	0	0	0	0	0	0	0	0	0	0	6
2018-12-18	Ian Combs	SEFL06	12:45:00	13:05:00	78	1200	SINT	0	0	0	0	0	0	0	0	0	0	0	1
2018-12-18	Ian Combs	SEFL06	12:45:00	13:05:00	78	1200	SRAD	0	0	0	0	0	0	0	0	0	0	0	1
2019-02-05	Alexis Sturm	SEFL08	10:51:00	11:11:00		1000	MCAV	0	0	0	0	0	0	0	0	0	0	0	58
2019-02-05	Alexis Sturm	SEFL08	10:51:00	11:11:00		1000	PAST	0	0	0	0	0	0	0	0	0	0	0	8
2019-02-05	Alexis Sturm	SEFL08	10:51:00	11:11:00		1000	MALC	0	0	0	0	0	0	0	0	0	0	0	2
2019-02-05	Alexis Sturm	SEFL08	10:51:00	11:11:00		1000	MDEC	0	0	0	0	0	0	0	0	0	0	0	7
2019-02-05	Alexis Sturm	SEFL08	10:51:00	11:11:00		1000	SSID	0	0	0	0	0	0	0	0	0	0	0	6
2019-02-05	Alexis Sturm	SEFL08	10:51:00	11:11:00		1000	DSTO	0	0	0	0	0	0	0	0	0	0	0	2
2019-02-05	Alexis Sturm	SEFL08	10:51:00	11:11:00		1000	SINT	0	0	0	0	0	0	0	0	0	0	0	2
2019-02-05	Alexis Sturm	SEFL08	10:51:00	11:11:00		1000	SRAD	0	0	0	0	0	0	0	0	0	0	0	1
2019-02-05	Ryan Eckert	SEFL08	10:56:00	11:16:00		1000	PAST	0	0	0	0	0	0	0	0	0	0	0	13
2019-02-05	Ryan Eckert	SEFL08	10:56:00	11:16:00		1000	MCAV	0	0	0	0	0	0	0	0	0	0	0	48
2019-02-05	Ryan Eckert	SEFL08	10:56:00	11:16:00		1000	MDEC	0	0	0	0	0	0	0	0	0	0	0	7
2019-02-05	Ryan Eckert	SEFL08	10:56:00	11:16:00		1000	SSID	0	0	0	0	0	0	0	0	0	0	0	1
2019-02-05	Ryan Eckert	SEFL08	10:56:00	11:16:00		1000	DLAB	0	0	0	0	0	0	0	0	0	0	0	1
2019-02-05	Ryan Eckert	SEFL08	10:56:00	11:16:00		1000	PCLI	0	0	0	0	0	0	0	0	0	0	0	2
2019-02-05	Ryan Eckert	SEFL08	10:56:00	11:16:00		1000	MMEA	0	0	0	0	0	0	0	0	0	0	0	2
2019-02-05	Ryan Eckert	SEFL08	10:56:00	11:16:00		1000	PSTR	0	0	0	0	0	0	0	0	0	0	0	2
2019-02-05	Alexis Sturm	SEFL10	11:51:00	12:11:00		800	SINT	0	0	0	0	0	0	0	0	0	0	0	1
2019-02-05	Alexis Sturm	SEFL10	11:51:00	12:11:00		800	SRAD	0	0	0	0	0	0	0	0	0	0	0	20
2019-02-05	Alexis Sturm	SEFL10	11:51:00	12:11:00		800	SBOU	0	0	0	0	0	0	0	0	0	0	0	4
2019-02-05	Ryan Eckert	SEFL10	11:56:00	12:16:00		1200	PCLI	0	0	0	0	0	0	0	0	0	0	0	3
2019-02-05	Ryan Eckert	SEFL10	11:56:00	12:16:00		1200	SINT	0	0	0	0	0	0	0	0	0	0	0	3
2019-02-05	Ryan Eckert	SEFL10	11:56:00	12:16:00		1200	SRAD	0	0	0	0	0	0	0	0	0	0	0	7
2019-02-05	Ryan Eckert	SEFL10	11:56:00	12:16:00		1200	SSID	0	0	0	0	0	0	0	0	0	0	0	7
2019-02-05	Ryan Eckert	SEFL10	11:56:00	12:16:00		1200	SBOU	0	0	0	0	0	0	0	0	0	0	0	3
2019-02-05	Ryan Eckert	SEFL10	11:56:00	12:16:00		1200	MCAV	0	0	0	0	0	0	0	0	0	0	0	1
2019-02-05	Ryan Eckert	SEFL10	11:56:00	12:16:00		1200	OANN	0	0	0	0	0	0	0	0	0	0	0	6
2019-02-05	Alexis Sturm	SEFL11	12:38:00	12:58:00		1200	MCAV	0	0	0	0	0	0	0	0	0	0	0	32
2019-02-05	Alexis Sturm	SEFL11	12:38:00	12:58:00		1200	MAUR	0	0	0	0	0	0	0	0	0	0	0	3
2019-02-05	Alexis Sturm	SEFL11	12:38:00	12:58:00		1200	SINT	0	0	0	0	0	0	0	0	0	0	0	5
2019-02-05	Alexis Sturm	SEFL11	12:38:00	12:58:00		1200	MDEC	0	0	0	0	0	0	0	0	0	0	0	3
2019-02-05	Alexis Sturm	SEFL11	12:38:00	12:58:00		1200	PAST	0	0	0	0	0	0	0	0	0	0	0	14
2019-02-05	Alexis Sturm	SEFL11	12:38:00	12:58:00		1200	EFAS	0	0	0	0	0	0	0	0	0	0	0	2
2019-02-05	Alexis Sturm	SEFL11	12:38:00	12:58:00		1200	MMEA	0	0	0	0	0	0	0	0	0	0	0	2
2019-02-05	Alexis Sturm	SEFL11	12:38:00	12:58:00		1200	SSID	0	0	0	0	0	0	0	0	0	0	0	6
2019-02-05	Alexis Sturm	SEFL11	12:38:00	12:58:00		1200	AAGA	0	0	0	0	0	0	0	0	0	0	0	1
2019-02-05	Ryan Eckert	SEFL11	12:43:00	13:03:00		1400	PAST	0	0	0	0	0	0	0	0	0	0	0	23
2019-02-05	Ryan Eckert	SEFL11	12:43:00	13:03:00		1400	MCAV	0	0	0	0	0	0	0	0	0	0	0	58
2019-02-05	Ryan Eckert	SEFL11	12:43:00	13:03:00		1400	MAUR	0	0	0	0	0	0	0	0	0	0	0	1
2019-02-05	Ryan Eckert	SEFL11	12:43:00	13:03:00		1400	SSID	0	0	0	0	0	0	0	0	0	0	0	3
2019-02-05	Ryan Eckert	SEFL11	12:43:00	13:03:00		1400	MDEC	0	0	0	0	0	0	0	0	0	0	0	2
2019-02-05	Alexis Sturm	SEFL12	13:36:00	13:56:00		1200	MCAV	0	0	0	0	0	0	0	0	0	0	0	28
2019-02-05	Alexis Sturm	SEFL12	13:36:00	13:56:00		1200	PAST	0	0	0	0	0	0	0	0	0	0	0	10
2019-02-05	Alexis Sturm	SEFL12	13:36:00	13:56:00		1200	SINT	0	0	0	0	0	0	0	0	0	0	0	3
2019-02-05	Alexis Sturm	SEFL12	13:36:00	13:56:00		1200	SSID	0	0	0	0	0	0	0	0	0	0	0	4
2019-02-05	Alexis Sturm	SEFL12	13:36:00	13:56:00		1200	PSTR	0	0	0	0	0	0	0	0	0	0	0	3
2019-02-05	Alexis Sturm	SEFL12	13:36:00	13:56:00		1200	MMEA	0	0	0	0	0	0	0	0	0	0	0	1
2019-02-05	Ryan Eckert	SEFL12	13:41:00	14:01:00		1200	MCAV	0	0	0	0	0	0	0	0	0	0	0	29
2019-02-05	Ryan Eckert	SEFL12	13:41:00	14:01:00		1200	MMEA	0	0	0	0	0	0	0	0	0	0	0	3
2019-02-05	Ryan Eckert	SEFL12	13:41:00	14:01:00		1200	MFER	0	0	0	0	0	0	0	0	0	0	0	1
2019-02-05	Ryan Eckert	SEFL12	13:41:00	14:01:00		1200	SINT	0	0	0	0	0	0	0	0	0	0	0	2
2019-02-05	Ryan Eckert	SEFL12	13:41:00	14:01:00		1200	MDEC	0	0	0	0	0	0	0	0	0	0	0	4
2019-02-05	Ryan Eckert	SEFL12	13:41:00	14:01:00		1200	PAST	0	0	0	0	0	0	0	0	0	0	0	3
2019-02-05	Ryan Eckert	SEFL12	13:41:00	14:01:00		1200	SSID	0	0	0	0	0	0	0	0	0	0	0	3
2019-02-05	Ryan Eckert	SEFL12	13:41:00	14:01:00		1200	PSTR	0	0	0	0	0	0	0	0	0	0	0	1
2019-02-05	Ryan Eckert	SEFL12	13:41:00	14:01:00		1200	DSTO	0	0	0	0	0	0	0	0	0	0	0	1
2019-02-05	Ryan Eckert	SEFL12	13:41:00	14:01:00		1200	PCLI	0	0	0	0	0	0	0	0	0	0	0	1
2019-02-05	Ryan Eckert	SEFL12	13:41:00	14:01:00		1200	FFRA	0	0	0	0	0	0	0	0	0	0	0	1
2019-02-05	Ryan Eckert	SEFL12	13:41:00	14:01:00		1200	CNAT	0	0	0	0	0	0	0	0	0	0	0	1
2019-03-01	Joshua Voss	SLR South	10:32:00	11:13:00			SBOU	0	0	0	0	0	0	0	0	0	0	0	1
2019-03-01	Joshua Voss	SLR South	10:32:00	11:13:00			SRAD	0	0	0	0	0	0	0	0	0	0	0	9
2019-03-01	Joshua Voss	SLR South	10:32:00	11:13:00			MCAV	0	0	0	0	0	0	0	0	0	0	0	2
2019-03-01	Joshua Voss	SLR South	10:32:00	11:13:00			OVAR	0	0	0	0	0	0	0	0	0	0	0	1
2019-03-01	Joshua Voss	SLR Ledge	12:07:00	12:52:00			MCAV	0	0	0	0	0	0	0	0	0	0	0	8
2019-03-01	Joshua Voss	SLR Ledge	12:07:00	12:52:00			OVAR	0	0	0	0	0	0	0	0	0	0	0	4
2019-03-01	Joshua Voss	SLR Ledge	12:07:00	12:52:00			MDEC	0	0	0	0	0	0	0	0	0	0	0	14
2019-03-01	Joshua Voss	SLR Ledge	12:07:00	12:52:00			SRAD	0	0	0	0	0	0	0	0	0	0	0	13
2019-03-01	Joshua Voss	SLR Ledge	12:07:00	12:52:00			SSID	0	0	0	0	0	0	0	0	0	0	0	3
2019-03-01	Joshua Voss	SLR Ledge	12:07:00	12:52:00			PAST	0	0	0	0	0	0	0	0	0	0	0	11
2019-03-01	Jeff Beal	SLR Central					PAST	0	0	0	0	0	0	0	0	0	0	0	207
2019-03-01	Jeff Beal	SLR Central					MCAV	0	0	0	0	0	0	0	0	0	0	0	1
2019-03-01	Jeff Beal	SLR Central					SRAD	0	0	0	0	0	0	0	0	0	0	0	33
2019-03-01	Jeff Beal	SLR Central					PCLI	0	0	0	0	0	0	0	0	0	0	0	5
2019-03-04	Ian Combs	FTL4	10:25:00	10:45:00		800	MCAV	0	0	0	0	0	5	0	0	0	0	0	69
2019-03-04	Ian Combs	FTL4	10:25:00	10:45:00		800	SSID	0	0	0	0	0	0	0	0	0	0	0	8
2019-03-04	Ian Combs	FTL4	10:25:00	10:45:00		800	SBOU	0	0	0	0	0	0	0	0	0	0	0	2
2019-03-04	Ian Combs	FTL4	10:25:00	10:45:00		800	ACER	0	0	0	0	0	0	0	0	0	0	0	3
2019-03-04	Ian Combs	FTL4	10:25:00	10:45:00		800	PAST	0	0	0	0	0	1	0	0	0	0	0	1
2019-03-04	Ian Combs	FTL4	10:25:00	10:45:00		800	CNAT	0	0	0	0	0	0	0	0	0	0	0	1
2019-03-04	Ian Combs	FTL4	10:25:00	10:45:00		800	PSTR	0	0	0	0	0	0	0	0	1	0	0	1
2019-03-04	Ian Combs	FTL4	10:25:00	10:45:00		800	SINT	0	0	0	0	0	0	0	0	0	0	0	3
2019-03-04	Ian Combs	BC1	11:42:00	12:02:00		800	MCAV	0	0	0	0	0	3	0	0	0	0	0	100
2019-03-04	Ian Combs	BC1	11:42:00	12:02:00		800	PAST	0	0	0	0	0	2	0	0	0	0	0	11
2019-03-04	Ian Combs	BC1	11:42:00	12:02:00		800	SSID	0	0	0	0	0	0	0	0	0	0	0	6
2019-03-04	Ian Combs	BC1	11:42:00	12:02:00		800	SBOU	0	0	0	0	0	0	0	0	0	0	0	8
2019-03-04	Ian Combs	BC1	11:42:00	12:02:00		800	OFAV	0	0	0	0	0	0	0	0	0	0	0	4
2019-03-04	Ian Combs	BC1	11:42:00	12:02:00		800	SINT	0	0	0	0	0	0	0	0	0	0	0	7
2019-03-04	Ian Combs	BC1	11:42:00	12:02:00		800	SRAD	0	0	0	0	0	0	0	0	0	0	0	7
2019-03-04	Ian Combs	BC1	11:42:00	12:02:00		800	DLAB	0	0	0	0	0	0	0	0	0	0	0	1
2019-03-04	Ian Combs	BC1	11:42:00	12:02:00		800	DSTO	0	0	0	0	0	1	0	0	0	0	0	0
2019-03-04	Ian Combs	BC1	11:42:00	12:02:00		800	MAUR	0	0	0	0	0	0	0	0	0	0	0	4
2019-03-04	Ian Combs	T328	12:52:00	13:12:00		1000	MCAV	0	0	0	0	0	3	0	0	0	0	0	24
2019-03-04	Ian Combs	T328	12:52:00	13:12:00		1000	PSTR	0	0	0	0	0	0	0	0	0	0	0	1
2019-03-04	Ian Combs	T328	12:52:00	13:12:00		1000	PAST	0	0	0	0	0	2	0	0	0	0	0	5
2019-03-04	Ian Combs	T328	12:52:00	13:12:00		1000	AAGA	0	0	0	0	0	2	0	0	0	0	0	3
2019-03-04	Ian Combs	T328	12:52:00	13:12:00		1000	SRAD	0	0	0	0	0	0	0	0	0	0	0	3
2019-03-04	Ian Combs	T328	12:52:00	13:12:00		1000	SINT	0	0	0	0	0	0	0	0	0	0	0	2
2019-03-04	Ian Combs	T328	12:52:00	13:12:00		1000	OANN	0	0	0	0	0	4	0	0	0	0	0	2
2019-03-11	Ian Combs	SEFL05	11:44:00	12:04:00		800	MCAV	0	0	0	0	0	1	0	0	0	0	0	9
2019-03-11	Ian Combs	SEFL05	11:44:00	12:04:00		800	SINT	0	0	0	0	0	0	0	0	0	0	0	1
2019-03-11	Ian Combs	SEFL05	11:44:00	12:04:00		800	AAGA	0	0	0	0	0	0	0	0	0	0	0	1
2019-03-11	Ian Combs	SEFL05	11:44:00	12:04:00		800	AFRA	0	0	0	0	0	0	0	0	0	0	0	1
2019-03-11	Ian Combs	SEFL06	10:51:00	11:11:00		1000	MCAV	0	0	0	0	0	4	0	0	0	0	0	63
2019-03-11	Ian Combs	SEFL06	10:51:00	11:11:00		1000	AAGA	0	0	0	0	0	5	0	0	0	0	0	1
2019-03-11	Ian Combs	SEFL06	10:51:00	11:11:00		1000	PSTR	0	0	0	0	0	0	0	0	0	0	0	1
2019-03-11	Ian Combs	SEFL06	10:51:00	11:11:00		1000	PAST	0	0	0	0	0	0	0	0	0	0	0	5
2019-03-11	Ian Combs	SEFL06	10:51:00	11:11:00		1000	SBOU	0	0	0	0	0	0	0	0	0	0	0	1
2019-03-11	Ian Combs	SEFL06	10:51:00	11:11:00		1000	SINT	0	0	0	0	0	0	0	0	0	0	0	2
2019-03-11	Ian Combs	SEFL06	10:51:00	11:11:00		1000	DSTO	0	0	0	0	0	0	0	0	0	0	0	1
2019-03-11	Ian Combs	SEFL06	10:51:00	11:11:00		1000	CNAT	0	0	0	0	0	0	0	0	0	0	0	1
2019-03-11	Ian Combs	SEFL04	12:32:00	12:52:00		1000	MCAV	0	0	0	0	0	0	0	0	0	0	0	28
2019-03-11	Ian Combs	SEFL04	12:32:00	12:52:00		1000	MDEC	0	0	0	0	0	0	0	0	0	0	0	1
2019-03-11	Ian Combs	SEFL04	12:32:00	12:52:00		1000	AAGA	0	0	0	0	0	3	0	0	0	0	0	5
2019-03-11	Ian Combs	SEFL04	12:32:00	12:52:00		1000	SINT	0	0	0	0	0	0	0	0	0	0	0	4
2019-03-11	Ian Combs	SEFL04	12:32:00	12:52:00		1000	PAST	0	0	0	0	0	0	0	0	0	0	0	12
2019-03-11	Ian Combs	SEFL04	12:32:00	12:52:00		1000	MMEA	0	0	0	0	0	0	0	0	0	0	0	3
2019-03-11	Ian Combs	SEFL04	12:32:00	12:52:00		1000	OFAV	0	0	0	0	0	0	0	0	0	0	0	1
2019-03-11	Ian Combs	SEFL04	12:32:00	12:52:00		1000	SSID	0	0	0	0	0	0	0	0	0	0	0	1
2019-03-11	Ian Combs	SEFL04	12:32:00	12:52:00		1000	DSTO	0	0	0	0	0	0	0	0	0	0	0	3
2019-03-11	Ian Combs	SEFL04	12:32:00	12:52:00		1000	PSTR	0	0	0	0	0	0	0	0	0	0	0	2
2019-03-11	Ian Combs	SEFL04	12:32:00	12:52:00		1000	CNAT	0	0	0	0	0	0	0	0	0	0	0	2
2019-03-11	Ian Combs	SEFL04	12:32:00	12:52:00		1000	MALI	0	0	0	0	0	1	0	0	0	0	0	0
2019-03-12	Ian Combs	SEFL12	11:27:00	11:47:00		800	MCAV	0	0	0	0	0	1	0	0	0	0	0	19
2019-03-12	Ian Combs	SEFL12	11:27:00	11:47:00		800	PAST	0	0	0	0	0	0	0	0	0	0	0	4
2019-03-12	Ian Combs	SEFL12	11:27:00	11:47:00		800	SBOU	0	0	0	0	0	0	0	0	0	0	0	2
2019-03-12	Ian Combs	SEFL12	11:27:00	11:47:00		800	SINT	0	0	0	0	0	0	0	0	0	0	0	2
2019-03-12	Ian Combs	SEFL12	11:27:00	11:47:00		800	MMEA	0	0	0	0	0	0	0	0	0	0	0	3
2019-03-12	Ian Combs	SEFL12	11:27:00	11:47:00		800	PSTR	0	0	0	0	0	0	0	0	0	0	0	1
2019-03-12	Ian Combs	SEFL12	11:27:00	11:47:00		800	SRAD	0	0	0	0	0	0	0	0	0	0	0	5
2019-03-12	Ian Combs	SEFL12	11:27:00	11:47:00		800	PSTO	0	0	0	0	0	1	0	0	0	0	0	2
2019-03-12	Ian Combs	SEFL11	12:26:00	12:46:00		800	MCAV	0	0	0	0	0	1	0	0	0	0	0	31
2019-03-12	Ian Combs	SEFL11	12:26:00	12:46:00		800	MAUR	0	0	0	0	0	0	0	0	0	0	0	4
2019-03-12	Ian Combs	SEFL11	12:26:00	12:46:00		800	SINT	0	0	0	0	0	0	0	0	0	0	0	3
2019-03-12	Ian Combs	SEFL11	12:26:00	12:46:00		800	MMEA	0	0	0	0	0	0	0	0	0	0	0	1
2019-03-12	Ian Combs	SEFL11	12:26:00	12:46:00		800	SRAD	0	0	0	0	0	0	0	0	0	0	0	1
2019-03-12	Ian Combs	SEFL11	12:26:00	12:46:00		800	PAST	0	0	0	0	0	1	0	0	0	0	0	9
2019-03-12	Ian Combs	SEFL11	12:26:00	12:46:00		800	PSTR	0	0	0	0	0	0	0	0	0	0	0	3
2019-03-12	Ian Combs	SEFL11	12:26:00	12:46:00		800	MDEC	0	0	0	0	0	0	0	0	0	0	0	1
2019-04-25	Alexis Sturm	SLR Ledge	10:30:00	10:50:00		800	MCAV	0	0	0	0	0	0	0	0	0	0	0	1
2019-04-25	Alexis Sturm	SLR Ledge	10:30:00	10:50:00		800	SRAD	0	0	0	0	0	0	0	0	0	1	0	5
2019-04-25	Alexis Sturm	SLR Ledge	10:30:00	10:50:00		800	SBOU	0	0	0	0	0	1	0	0	0	0	0	0
2019-04-25	Alexis Sturm	SLR North	11:23:00	11:43:00		700	PCLI	0	0	0	0	0	3	0	0	0	0	0	4
2019-04-25	Alexis Sturm	SLR South	09:52:00	10:12:00		600	SRAD	0	0	0	0	0	0	0	0	0	0	0	6
2019-04-25	Alexis Sturm	SLR South	09:52:00	10:12:00		600	SBOU	0	0	0	0	0	0	0	0	0	0	0	1	Tag #350
2019-05-07	Michael Studivan	FTL4	13:41:00	14:01:00		1000	MCAV	0	0	0	0	0	6	0	0	0	0	0	76
2019-05-07	Michael Studivan	FTL4	13:41:00	14:01:00		1000	SBOU	0	0	0	0	0	0	0	0	0	0	0	3
2019-05-07	Michael Studivan	FTL4	13:41:00	14:01:00		1000	SSID	0	0	0	0	0	1	0	0	0	0	0	13
2019-05-07	Michael Studivan	FTL4	13:41:00	14:01:00		1000	PAST	0	0	0	0	0	0	0	0	0	0	0	4
2019-05-07	Michael Studivan	FTL4	13:41:00	14:01:00		1000	SINT	0	0	0	0	0	0	0	0	0	0	0	3
2019-05-07	Michael Studivan	FTL4	13:41:00	14:01:00		1000	OFAV	0	0	0	0	0	0	0	0	0	0	0	1
2019-05-07	Michael Studivan	FTL4	13:41:00	14:01:00		1000	ACER	0	0	0	0	0	0	0	0	0	0	0	20
2019-05-07	Michael Studivan	FTL4	13:41:00	14:01:00		1000	POR spp.	0	0	0	0	0	0	0	0	0	0	0	1
2019-05-07	Michael Studivan	T328	11:56:00	12:16:00		1000	MCAV	0	0	0	0	0	11	0	0	0	0	0	49
2019-05-07	Michael Studivan	T328	11:56:00	12:16:00		1000	PAST	0	0	0	0	0	0	0	0	0	0	0	8
2019-05-07	Michael Studivan	T328	11:56:00	12:16:00		1000	SSID	0	0	0	0	0	0	0	0	0	0	0	12
2019-05-07	Michael Studivan	T328	11:56:00	12:16:00		1000	SINT	0	0	0	0	0	0	0	0	0	0	0	6
2019-05-07	Michael Studivan	T328	11:56:00	12:16:00		1000	SBOU	0	0	0	0	0	0	0	0	0	0	0	1
2019-05-07	Michael Studivan	T328	11:56:00	12:16:00		1000	OFAV	0	0	0	0	0	0	0	0	0	0	0	2
2019-05-07	Michael Studivan	T328	11:56:00	12:16:00		1000	PSTR	0	0	0	0	0	0	0	0	0	0	0	3
2019-05-07	Michael Studivan	T328	11:56:00	12:16:00		1000	AAGA	0	0	0	0	0	0	0	0	0	0	0	2
2019-05-07	Michael Studivan	T328	11:56:00	12:16:00		1000	PCLI	0	0	0	0	0	0	0	0	0	0	0	1
2019-05-07	Michael Studivan	T328	11:56:00	12:16:00		1000	DSTO	0	0	0	0	0	0	0	0	0	0	0	1
2019-05-14	Ryan Eckert	SEFL11	10:33:00	10:53:00		1000	MCAV	0	0	0	0	0	0	0	0	0	0	0	38
2019-05-14	Ryan Eckert	SEFL11	10:33:00	10:53:00		1000	PAST	0	0	0	0	0	0	0	0	0	0	0	17
2019-05-14	Ryan Eckert	SEFL11	10:33:00	10:53:00		1000	MAUR	0	0	0	0	0	0	0	0	0	0	0	4
2019-05-14	Ryan Eckert	SEFL11	10:33:00	10:53:00		1000	MALI	0	0	0	0	0	0	0	0	0	0	0	1
2019-05-14	Ryan Eckert	SEFL11	10:33:00	10:53:00		1000	MDEC	0	0	0	0	0	0	0	0	0	0	0	4
2019-05-14	Ryan Eckert	SEFL11	10:33:00	10:53:00		1000	SSID	0	0	0	0	0	0	0	0	0	0	0	2
2019-05-14	Ryan Eckert	SEFL11	10:33:00	10:53:00		1000	SINT	0	0	0	0	0	0	0	0	0	0	0	1
2019-05-14	Ryan Eckert	SEFL11	10:33:00	10:53:00		1000	OFAV	0	0	0	0	0	0	0	0	0	0	0	1
2019-05-14	Ryan Eckert	SEFL12	09:50:00	10:10:00		1200	PAST	0	0	0	0	0	0	0	0	0	0	0	3
2019-05-14	Ryan Eckert	SEFL12	09:50:00	10:10:00		1200	MCAV	0	0	0	0	0	0	0	0	0	0	0	18
2019-05-14	Ryan Eckert	SEFL12	09:50:00	10:10:00		1200	SINT	0	0	0	0	0	0	0	0	0	0	0	1
2019-05-14	Ryan Eckert	SEFL12	09:50:00	10:10:00		1200	MMEA	0	0	0	0	0	0	0	0	0	0	0	1
2019-05-14	Ryan Eckert	SEFL12	09:50:00	10:10:00		1200	PSTR	0	0	0	0	0	0	0	0	0	0	0	1
2019-05-14	Ryan Eckert	SEFL08	11:30:00	11:50:00		1200	MCAV	0	0	0	0	0	0	0	0	0	0	0	42
2019-05-14	Ryan Eckert	SEFL08	11:30:00	11:50:00		1200	PAST	0	0	0	0	0	0	0	0	0	0	0	19
2019-05-14	Ryan Eckert	SEFL08	11:30:00	11:50:00		1200	SSID	0	0	0	0	0	0	0	0	0	0	0	1
2019-05-14	Ryan Eckert	SEFL08	11:30:00	11:50:00		1200	DSTO	0	0	0	0	0	0	0	0	0	0	0	1
2019-05-15	Michael Studivan	SEFL04	11:26:00	11:46:00		1500	MCAV	0	0	0	0	0	0	0	0	0	0	0	98
2019-05-15	Michael Studivan	SEFL04	11:26:00	11:46:00		1500	PAST	0	0	0	0	0	0	0	0	0	0	0	18
2019-05-15	Michael Studivan	SEFL04	11:26:00	11:46:00		1500	SINT	0	0	0	0	0	0	0	0	0	0	0	3
2019-05-15	Michael Studivan	SEFL04	11:26:00	11:46:00		1500	OFAV	0	0	0	0	0	0	0	0	0	0	0	1
2019-05-15	Michael Studivan	SEFL04	11:26:00	11:46:00		1500	AAGA	0	0	0	0	0	0	0	0	0	0	0	16
2019-05-15	Michael Studivan	SEFL04	11:26:00	11:46:00		1500	HCUC	0	0	0	0	0	0	0	0	0	0	0	1
2019-05-15	Michael Studivan	SEFL04	11:26:00	11:46:00		1500	SSID	0	0	0	0	0	0	0	0	0	0	0	2
2019-05-15	Michael Studivan	SEFL04	11:26:00	11:46:00		1500	MDEC	0	0	0	0	0	0	0	0	0	0	0	2
2019-05-15	Michael Studivan	SEFL04	11:26:00	11:46:00		1500	PSTR	0	0	0	0	0	0	0	0	0	0	0	1
2019-05-15	Michael Studivan	SEFL04	11:26:00	11:46:00		1500	DSTO	0	0	0	0	0	0	0	0	0	0	0	1
2019-05-15	Michael Studivan	SEFL06	09:41:00	10:01:00		1500	MCAV	0	0	0	0	0	0	0	0	0	0	0	141
2019-05-15	Michael Studivan	SEFL06	09:41:00	10:01:00		1500	SINT	0	0	0	0	0	0	0	0	0	0	0	1
2019-05-15	Michael Studivan	SEFL06	09:41:00	10:01:00		1500	SSID	0	0	0	0	0	1	0	0	0	0	0	2	Disease was questionable, no photo taken
2019-05-15	Michael Studivan	SEFL06	09:41:00	10:01:00		1500	PAST	0	0	0	0	0	0	0	0	0	0	0	27
2019-05-15	Michael Studivan	SEFL06	09:41:00	10:01:00		1500	AAGA	0	0	0	0	0	0	0	0	0	0	0	10
2019-05-15	Michael Studivan	SEFL06	09:41:00	10:01:00		1500	ALAM	0	0	0	0	0	0	0	0	0	0	0	1
2019-05-15	Michael Studivan	SEFL05	10:40:00	11:00:00		2000	MCAV	0	0	0	0	0	0	0	0	0	0	0	14
2019-05-15	Michael Studivan	SEFL05	10:40:00	11:00:00		2000	ODIF	0	0	0	0	0	0	0	0	0	0	0	1
2019-05-15	Michael Studivan	SEFL05	10:40:00	11:00:00		2000	SINT	0	0	0	0	0	0	0	0	0	0	0	1
2019-06-04	Ian Combs	SLR Central	09:18:00	09:38:00		1000	PAST	0	0	0	0	0	0	0	0	0	0	0	56
2019-06-04	Ian Combs	SLR Central	09:18:00	09:38:00		1000	ISIN	0	0	0	0	0	0	0	0	0	0	0	1
2019-06-04	Ian Combs	SLR Central	09:18:00	09:38:00		1000	PCLI	0	0	0	0	0	1	0	0	0	0	0	4
2019-06-04	Ian Combs	SLR North	08:40:00	09:00:00		500	PCLI	0	0	0	0	0	2	0	0	0	0	0	1
2019-06-04	Ian Combs	SLR North	08:40:00	09:00:00		500	SSID	0	0	0	0	0	0	0	0	0	0	0	2
2019-06-04	Ian Combs	SLR Ledge	10:01:00	10:21:00		1000	MCAV	0	0	0	0	0	0	0	0	0	0	0	3
2019-06-04	Ian Combs	SLR Ledge	10:01:00	10:21:00		1000	PAST	0	0	0	0	0	0	0	0	0	0	0	3
2019-06-04	Ian Combs	SLR Ledge	10:01:00	10:21:00		1000	PCLI	0	0	0	0	0	0	0	0	0	0	0	1
2019-06-04	Ian Combs	SLR Ledge	10:01:00	10:21:00		1000	SRAD	0	0	0	0	0	0	0	0	0	0	0	2
2019-06-04	Ian Combs	SLR South	10:35:00	10:55:00		1000	SBOU	0	0	0	0	0	0	0	0	0	0	0	1
2019-06-04	Ian Combs	SLR South	10:35:00	10:55:00		1000	SSID	0	0	0	0	0	0	0	0	0	0	0	1
2019-06-12	Ian Combs	SEFL08	12:40:00	13:00:00		1000	MCAV	0	0	0	0	0	0	0	0	0	0	0	66
2019-06-12	Ian Combs	SEFL08	12:40:00	13:00:00		1000	PAST	0	0	0	0	0	0	0	0	0	0	0	40
2019-06-12	Ian Combs	SEFL08	12:40:00	13:00:00		1000	SRAD	0	0	0	0	0	0	0	0	0	0	0	1
2019-06-12	Ian Combs	SEFL08	12:40:00	13:00:00		1000	MALI	0	0	0	0	0	0	0	0	0	0	0	1
2019-06-12	Ian Combs	SEFL08	12:40:00	13:00:00		1000	MDEC	0	0	0	0	0	0	0	0	0	0	0	1
2019-06-12	Ian Combs	SEFL08	12:40:00	13:00:00		1000	AAGA	0	0	0	0	0	0	0	0	0	0	0	1
2019-06-12	Ian Combs	SEFL12	10:52:00	11:12:00		1200	MCAV	0	0	0	0	0	0	0	0	0	0	0	17
2019-06-12	Ian Combs	SEFL12	10:52:00	11:12:00		1200	PAST	0	0	0	0	0	0	0	0	0	0	0	13
2019-06-12	Ian Combs	SEFL12	10:52:00	11:12:00		1200	SINT	0	0	0	0	0	0	0	0	0	0	0	10
2019-06-12	Ian Combs	SEFL12	10:52:00	11:12:00		1200	DSTO	0	0	0	0	0	1	0	0	0	0	0	4
2019-06-12	Ian Combs	SEFL12	10:52:00	11:12:00		1200	SRAD	0	0	0	0	0	0	0	0	0	0	0	3
2019-06-12	Ian Combs	SEFL12	10:52:00	11:12:00		1200	MALI	0	0	0	0	0	0	0	0	0	0	0	1
2019-06-12	Ian Combs	SEFL12	10:52:00	11:12:00		1200	PLAB	0	0	0	0	0	0	0	0	0	0	0	1
2019-06-12	Ian Combs	SEFL12	10:52:00	11:12:00		1200	MMEA	0	0	0	0	0	0	0	0	0	0	0	4
2019-06-12	Ian Combs	SEFL11	11:42:00	12:02:00		1000	MCAV	0	0	0	0	0	1	0	0	0	0	0	39
2019-06-12	Ian Combs	SEFL11	11:42:00	12:02:00		1000	AAGA	0	0	0	0	0	0	0	0	0	0	0	1
2019-06-12	Ian Combs	SEFL11	11:42:00	12:02:00		1000	SRAD	0	0	0	0	0	0	0	0	0	0	0	4
2019-06-12	Ian Combs	SEFL11	11:42:00	12:02:00		1000	PAST	0	0	0	0	0	0	0	0	0	0	0	28
2019-06-12	Ian Combs	SEFL11	11:42:00	12:02:00		1000	MMEA	0	0	0	0	0	0	0	0	0	0	0	1
2019-06-12	Ian Combs	SEFL11	11:42:00	12:02:00		1000	DSTO	0	0	0	0	0	0	0	0	0	0	0	1
2019-06-12	Ian Combs	SEFL11	11:42:00	12:02:00		1000	MDEC	0	0	0	0	0	0	0	0	0	0	0	2
2019-06-21	Ryan Eckert	T328	13:53:00	14:13:00		1000	MCAV	0	0	0	0	0	13	0	0	0	0	0	46
2019-06-21	Ryan Eckert	T328	13:53:00	14:13:00		1000	PAST	0	0	0	0	0	0	0	0	0	0	0	1
2019-06-21	Ryan Eckert	T328	13:53:00	14:13:00		1000	SBOU	0	0	0	0	0	0	0	0	0	0	0	1
2019-06-21	Ryan Eckert	T328	13:53:00	14:13:00		1000	SSID	0	0	0	0	0	0	0	0	0	0	0	3
2019-06-21	Ryan Eckert	T328	13:53:00	14:13:00		1000	OFAV	0	0	0	0	0	0	0	0	0	0	0	3
2019-06-21	Ryan Eckert	T328	13:53:00	14:13:00		1000	SINT	0	0	0	0	0	0	0	0	0	0	0	1
2019-06-21	Ryan Eckert	FTL4	11:02:00	11:22:00		1300	SSID	0	0	0	0	0	0	0	0	0	0	0	8
2019-06-21	Ryan Eckert	FTL4	11:02:00	11:22:00		1300	SINT	0	0	0	0	0	0	0	0	0	0	0	3
2019-06-21	Ryan Eckert	FTL4	11:02:00	11:22:00		1300	MCAV	0	0	0	0	0	3	0	0	0	0	0	89
2019-06-21	Ryan Eckert	FTL4	11:02:00	11:22:00		1300	SBOU	0	0	0	0	0	1	0	0	0	0	0	3
2019-06-21	Ryan Eckert	FTL4	11:02:00	11:22:00		1300	OFAV	0	0	0	0	0	1	0	0	0	0	0	0
2019-06-21	Ryan Eckert	FTL4	11:02:00	11:22:00		1300	PCLI	0	0	0	0	0	0	0	0	0	0	0	1
2019-06-21	Ryan Eckert	FTL4	11:02:00	11:22:00		1300	ACER	0	0	0	0	0	0	0	0	0	0	0	7
2019-06-21	Ryan Eckert	FTL4	11:02:00	11:22:00		1300	PAST	0	0	0	0	0	0	0	0	0	0	0	2
2019-06-21	Ryan Eckert	BC1	09:55:00	10:15:00		1500	MCAV	0	0	0	0	0	15	0	0	0	0	0	233
2019-06-21	Ryan Eckert	BC1	09:55:00	10:15:00		1500	SBOU	0	0	0	0	0	1	0	0	0	0	0	11
2019-06-21	Ryan Eckert	BC1	09:55:00	10:15:00		1500	PAST	0	0	0	0	0	0	0	0	0	0	0	23
2019-06-21	Ryan Eckert	BC1	09:55:00	10:15:00		1500	SSID	0	0	0	0	0	0	0	0	0	0	0	15
2019-06-21	Ryan Eckert	BC1	09:55:00	10:15:00		1500	OFAV	0	0	0	0	0	0	0	0	0	0	0	3
2019-06-21	Ryan Eckert	BC1	09:55:00	10:15:00		1500	SINT	0	0	0	0	0	0	0	0	0	0	0	3
2019-06-21	Ryan Eckert	BC1	09:55:00	10:15:00		1500	ACER	0	0	0	0	0	0	0	0	0	0	0	2
2019-06-21	Ryan Eckert	BC1	09:55:00	10:15:00		1500	OANN	0	0	0	0	0	0	0	0	0	0	0	1
