# Supplementary material for: Quantifying impacts of stony coral tissue loss disease on corals in Southeast Florida through surveys and 3D photogrammetry
Source: PLoS One. 2021 Jun 25;16(6):e0252593. doi: 10.1371/journal.pone.0252593 (PMC8232449; doi:10.1371/journal.pone.0252593)
Supplement: S2 Dataset — (XLSX) [file pone.0252593.s005.xlsx]

## Sheet: S2_Dataset
number	colony.id	site	date	total.colony.size	disease.area	healthy.area	total.model.area	lesion count	rate	loss
1	MCAV51	BC1	8.24.18	0.186094	0.0030077	0.183087	3.83145	6
2	MCAV55	BC1	8.24.18	0.0681467	0.00441668	0.0637301	4.02551	5
3	MCAV56	BC1	8.24.18	0.0977316	0.000481945	0.0972496	4.05294	2
4	MCAV58	BC1	8.24.18	0.235566	0.00918188	0.226384	6.18039	5
5	MCAV63	BC1	8.24.18	0.0648384	0.00683085	0.0580075	3.14077	13
6	MCAV64	BC1	8.24.18	0.200569	0.0138506	0.186719	4.97623	9
7	MCAV67	BC1	8.24.18	0.268314	0.039116	0.229198	3.46463	5
8	MCAV70	BC1	8.24.18	0.0388553	0.0260787	0.0127766	3.46463	5
9	MCAV161	T328	8.24.18	1.77981	0.038017	1.74179	18.481	8
10	MCAV165	FTL4	8.24.18	0.221146	0.000291297	0.220855	5.00192	1
11	MCAV166	T328	8.24.18	0.121964	0.00122808	0.120736	2.28562	3
12	MCAV168	FTL4	8.24.18	0.10587	0.0182226	0.0876479	5.17034	2
13	MCAV170	FTL4	8.24.18	0.0354584	0.00371475	0.0317436	3.44677	3
14	MCAV172	T328	8.24.18	0.33922	0.0191148	0.320105	9.225	10
15	MCAV173	T328	8.24.18	0.0915986	0.00642784	0.0851708	4.92091	12
16	MCAV175	T328	8.24.18	0.623662	0.000979893	0.622682	7.38883	2
17	MCAV181	FTL4	8.24.18	0.658896	0.0417182	0.617178	7.97742	6
18	MCAV182	FTL4	8.24.18	0.634329	0.00151622	0.632813	5.04316	1
19	MCAV183	FTL4	8.24.18	0.0268005	0.0022627	0.0245378	5.22037	2
20	MCAV184	FTL4	8.24.18	0.101872	0.0208777	0.0809942	4.78422	10
21	MCAV185	FTL4	8.24.18	0.319394	0.00182302	0.317571	4.87335	4
22	MCAV186	FTL4	8.24.18	0.338542	0.00108445	0.337457	10.5471	1
23	MCAV195	T328	8.24.18	0.081499	0.0024244	0.0790746	5.91654	11
24	MCAV199	T328	8.24.18	0.47553	0.0213626	0.454167	7.52694	15
25	MCAV51	BC1	9.11.18	0.182774	0.00345894	0.179315	6.4827	2	1.7548	-12.9112
26	MCAV55	BC1	9.11.18	0.0620273	0.00575534	0.056272	9.85667	2	5.20589	-23.7977
27	MCAV56	BC1	9.11.18	0.0973597	0.00269064	0.094669	5.60851	2	8.58937	-1.44637
28	MCAV58	BC1	9.11.18	0.221865	0.0104365	0.211429	9.79821	6	4.87922	-53.279
29	MCAV63	BC1	9.11.18	0.0597804	0.0059898	0.0537906	6.10591	8	-3.27073	-19.6698
30	MCAV64	BC1	9.11.18	0.179368	0.00818535	0.171183	7.39193	9	-22.0316	-82.4488
31	MCAV67	BC1	9.11.18	0.267421	0.047552	0.219869	6.8282	5	32.8068	-3.474
32	MCAV70	BC1	9.11.18	0.00708879	0.00708879	-8e-12	10.1241	3	-73.8494	-123.536
33	MCAV161	T328	9.11.18	1.54569	0.0247313	1.52096	21.0169	15	-51.6664	-910.45
34	MCAV165	FTL4	9.11.18	0.220263	0.00143795	0.218826	5.6865	5	4.4592	-3.43176
35	MCAV166	T328	9.11.18	0.111145	0.00460157	0.106544	22.4275	5	13.1191	-42.0737
36	MCAV168	FTL4	9.11.18	0.103604	0.0196491	0.0839547	4.46481	3	5.54723	-8.81527
37	MCAV170	FTL4	9.11.18	0.0246531	0.013343	0.0113101	4.88092	1	37.443	-42.0206
38	MCAV172	T328	9.11.18	0.289099	0.0123033	0.276796	16.2887	10	-26.489	-194.914
39	MCAV173	T328	9.11.18	0.0831188	0.0127816	0.0703372	12.1644	14	24.7092	-32.977
40	MCAV175	T328	9.11.18	0.619719	0.00257807	0.617141	10.7331	6	6.21512	-15.3323
41	MCAV181	FTL4	9.11.18	0.544902	0.00365712	0.541245	10.4704	15	-148.015	-443.31
42	MCAV182	FTL4	9.11.18	0.653945	0.000172953	0.653772	7.64498	1	-5.22382	76.2825
43	MCAV183	FTL4	9.11.18	0.0253775	0.00482208	0.0205554	6.57379	4	9.95314	-5.53399
44	MCAV184	FTL4	9.11.18	0.0940946	0.0202398	0.0738548	6.4333	13	-2.48079	-30.2453
45	MCAV185	FTL4	9.11.18	0.282588	0.00551871	0.277069	5.76936	5	14.3721	-143.137
46	MCAV186	FTL4	9.11.18	0.323044	0.00302765	0.320017	16.165	3	7.5569	-60.2681
47	MCAV195	T328	9.11.18	0.0726342	0.0104157	0.0622186	16.7079	11	31.0771	-34.4741
48	MCAV199	T328	9.11.18	0.438282	0.0154925	0.42279	8.83881	20	-22.8281	-144.853
49	MCAV51	BC1	11.8.18	0.161775	0.00840642	0.153369	6.55616	2	5.97111	-25.344
50	MCAV55	BC1	11.8.18	0.0591828	0.00529635	0.0538864	8.02794	2	-0.553951	-3.43311
51	MCAV56	BC1	11.8.18	0.0784845	0.000506982	0.0779776	6.61128	2	-2.63545	-22.7803
52	MCAV58	BC1	11.8.18	0.243535	0.00990857	0.233626	8.20512	4	-0.637191	26.1524
53	MCAV63	BC1	11.8.18	0.0383108	0.0102505	0.0280602	10.8208	4	5.14228	-25.9117
54	MCAV64	BC1	11.8.18	0.174056	0.0073012	0.166755	12.5354	9	-1.06708	-6.41098
55	MCAV67	BC1	11.8.18	0.136281	0.0651982	0.0710829	6.55569	6	21.2971	-158.272
56	MCAV70	BC1	11.8.18	0	0	0	11.8053	1	-8.55544	-8.55544
57	MCAV161	T328	11.8.18	1.51328	0.0739292	1.43935	16.3228	17	59.3767	-39.1202
58	MCAV165	FTL4	11.8.18	0.196345	0.00275473	0.193591	8.87403	1	1.58922	-28.8668
59	MCAV166	T328	11.8.18	0.112659	0.000228458	0.112431	9.26988	1	-5.2779	1.82698
60	MCAV168	FTL4	11.8.18	0.0981707	0.00898774	0.089183	12.0263	5	-12.8671	-6.55709
61	MCAV170	FTL4	11.8.18	0	0	0	7.79187	1	-16.1036	-29.7537
62	MCAV172	T328	11.8.18	0.253388	0.0239715	0.229417	20.147	9	14.0824	-43.0996
63	MCAV173	T328	11.8.18	0.0608555	0.00940833	0.0514471	16.9378	14	-4.07124	-26.8696
64	MCAV175	T328	11.8.18	0.622556	0.000457579	0.622098	10.5004	1	-2.55921	3.42329
65	MCAV181	FTL4	11.8.18	0.519118	0.0190646	0.500053	13.7599	22	18.5953	-31.119
66	MCAV182	FTL4	11.8.18	0.584383	0.000121003	0.584262	11.6588	1	-0.0626986	-83.9538
67	MCAV183	FTL4	11.8.18	0.0126512	0.00476411	0.00788706	10.8276	2	-0.0699686	-15.3594
68	MCAV184	FTL4	11.8.18	0.0419508	0.00862969	0.0333211	16.5288	6	-14.0122	-62.9322
69	MCAV185	FTL4	11.8.18	0.275074	0.00480652	0.270267	8.10015	7	-0.859545	-9.06826
70	MCAV186	FTL4	11.8.18	0.308767	0.000581099	0.308186	20.0146	2	-2.95274	-17.231
71	MCAV195	T328	11.8.18	0.0560868	0.00743692	0.0486499	16.4657	7	-3.59502	-19.971
72	MCAV199	T328	11.8.18	0.466048	0.0204926	0.445556	11.2194	14	6.03462	33.511
73	MCAV51	BC1	12.17.18	0.162031	0.0150053	0.147026	5.6808	2	11.8441	0.459336
74	MCAV55	BC1	12.17.18	0.0624987	0.00306445	0.0594342	15.0006	4	-4.00596	5.95169
75	MCAV56	BC1	12.17.18	0.0822995	0	0.0822995	15.3022	1	-0.909968	6.84742
76	MCAV58	BC1	12.17.18	0.228978	0.00796571	0.221013	10.7295	6	-3.48719	-26.1266
77	MCAV63	BC1	12.17.18	0.0129366	0.00377442	0.0091622	11.5414	2	-11.6238	-45.5433
78	MCAV64	BC1	12.17.18	0.168867	0.00204511	0.166822	7.78817	1	-9.434	-9.31336
79	MCAV67	BC1	12.17.18	0.0268833	0.0178298	0.00905343	7.43992	3	-85.02	-196.355
80	MCAV70	BC1	12.17.18	0	0	0	7.81076	2	0	0
81	MCAV161	T328	12.17.18	1.33743	0.0574605	1.27997	15.9795	20	-29.5591	-315.63
82	MCAV165	FTL4	12.17.18	0.195945	0.00159856	0.194346	13.7608	5	-2.07517	-0.719255
83	MCAV166	T328	12.17.18	0.107353	0.107556	-0.000203346	21.1298	2	192.639	-9.52433
84	MCAV168	FTL4	12.17.18	0.0871063	0.00513246	0.0819739	15.2551	8	-6.91973	-19.8591
85	MCAV170	FTL4	12.17.18	0	0	0	4.00207	1	0	0
86	MCAV172	T328	12.17.18	0.173696	0.02375	0.149946	29.0992	10	-0.397589	-143.038
87	MCAV173	T328	12.17.18	0.0415438	0.0102976	0.0312462	8.64743	14	1.59615	-34.6619
88	MCAV175	T328	12.17.18	0.68308	0	0.68308	24.918	1	-0.821295	108.633
89	MCAV181	FTL4	12.17.18	0.360435	0.0128153	0.34762	6.37686	19	-11.2167	-284.814
90	MCAV182	FTL4	12.17.18	0.584973	0	0.584973	6.44742	1	-0.217185	1.05835
91	MCAV183	FTL4	12.17.18	0	0	0	12.6607	1	-8.55096	-22.7072
92	MCAV184	FTL4	12.17.18	0.030452	0.00480841	0.0256436	12.1492	3	-6.85871	-20.6389
93	MCAV185	FTL4	12.17.18	0.277721	0.000469091	0.277252	9.39451	1	-7.78512	4.75054
94	MCAV186	FTL4	12.17.18	0.313584	4.07e-05	0.313543	22.8482	1	-0.969874	8.64477
95	MCAV195	T328	12.17.18	0.0389537	0.00288484	0.0360689	8.69594	11	-8.1704	-30.7517
96	MCAV199	T328	12.17.18	0.433166	0.0115274	0.421639	15.449	5	-16.0914	-59.0194
