# Supplementary material for: Quantifying impacts of stony coral tissue loss disease on corals in Southeast Florida through surveys and 3D photogrammetry
Source: PLoS One. 2021 Jun 25;16(6):e0252593. doi: 10.1371/journal.pone.0252593 (PMC8232449; doi:10.1371/journal.pone.0252593)
Supplement: S3 Dataset — Error was calculated as the absolute difference between measured surface areas and actual area of the template shapes, then standardized as a percentage relative to template area. (XLSX) [file pone.0252593.s006.xlsx]

## Sheet: Sheet1
Location	Site	Model	Face	Square			Rectangle			Circle
				Area (cm2)	Difference (cm2)	Error (%)	Area (cm2)	Difference (cm2)	Error (%)	Area (cm2)	Difference (cm2)	Error (%)
Template	template			40.3225	0	0	12.9032	0	0	45.6037	0	0
Pool	pool	pool1	top	43.9213	3.5988	0.0892503	12.9654	0.0622024	0.0048207	46.6002	0.996556	0.0218525
Pool	pool	pool1	top	42.3101	1.98758	0.0492921	13.2595	0.356329	0.0276155
Pool	pool	pool1	top	41.5401	1.21756	0.0301955	12.7411	0.162071	0.0125605
Pool	pool	pool1	top	41.1488	0.826261	0.0204913	13.3021	0.398941	0.030918
Pool	pool	pool1	side1	44.7337	4.41124	0.109399	12.9659	0.062746	0.00486282	45.2782	0.325464	0.00713679
Pool	pool	pool1	side1	44.5551	4.23262	0.104969	12.6508	0.252432	0.0195635
Pool	pool	pool1	side1	41.7003	1.37784	0.0341705	13.2604	0.357206	0.0276835
Pool	pool	pool1	side1	43.1977	2.87517	0.0713043	12.8279	0.0752762	0.00583392
Pool	pool	pool1	side2	45.4592	5.13665	0.127389	13.1551	0.251945	0.0195258	45.9807	0.377075	0.00826852
Pool	pool	pool1	side2	45.3184	4.99592	0.123899	12.8736	0.0296118	0.00229492
Pool	pool	pool1	side2	41.6279	1.30541	0.0323743	13.2067	0.303479	0.0235197
Pool	pool	pool1	side2	40.6212	0.298656	0.00740668	13.5041	0.600905	0.0465702
Pool	pool	pool1	side3	41.3227	1.00023	0.0248058	13.6921	0.788882	0.0611384	47.4458	1.84214	0.0403945
Pool	pool	pool1	side3	45.5036	5.18109	0.128491	12.0952	0.807992	0.0626195
Pool	pool	pool1	side3	41.06	0.737456	0.0182889	12.7667	0.136529	0.010581
Pool	pool	pool1	side3	42.0979	1.77537	0.0440293	13.1765	0.273262	0.0211779
Pool	pool	pool1	side4	44.1645	3.84199	0.0952815	12.6681	0.235066	0.0182177	45.4519	0.151782	0.00332828
Pool	pool	pool1	side4	39.896	0.426499	0.0105772	11.5991	1.30412	0.10107
Pool	pool	pool1	side4	42.2555	1.93296	0.0479375	12.6043	0.298908	0.0231654
Pool	pool	pool1	side4	41.7775	1.45503	0.0360848	13.092	0.188799	0.0146319
Pool	pool	pool3	top	45.8067	5.4842	0.136008	13.7315	0.82832	0.0641949	52.9492	7.34549	0.161072
Pool	pool	pool3	top				14.1378	1.23461	0.0956821
Pool	pool	pool3	top	46.4903	6.16776	0.152961	15.3679	2.46469	0.191014
Pool	pool	pool3	top	44.5429	4.2204	0.104666	14.7874	1.88418	0.146025
Pool	pool	pool3	side1	43.2294	2.90693	0.072092	14.6313	1.72808	0.133926	53.1719	7.56818	0.165955
Pool	pool	pool3	side1	47.815	7.49245	0.185813	16.5268	3.62362	0.280831
Pool	pool	pool3	side1	43.2761	2.95356	0.0732485	13.8566	0.953378	0.0738869
Pool	pool	pool3	side1	44.1664	3.84394	0.0953299	13.5326	0.629429	0.0487809
Pool	pool	pool3	side2	41.2211	0.898605	0.0222855	14.2072	1.30398	0.101059	49.8509	4.24719	0.0931326
Pool	pool	pool3	side2	40.0591	0.263403	0.00653242	10.4531	2.4501	0.189883
Pool	pool	pool3	side2	42.4236	2.10109	0.052107	13.9987	1.09551	0.084902
Pool	pool	pool3	side2	43.058	2.73547	0.0678398	13.7743	0.871149	0.0675142
Pool	pool	pool3	side3	38.0399	2.28257	0.0566078	12.8045	0.0986587	0.00764606	45.9957	0.39204	0.00859669
Pool	pool	pool3	side3	40.8387	0.516193	0.0128016
Pool	pool	pool3	side3	42.5354	2.21295	0.0548812	12.3159	0.587318	0.0455172
Pool	pool	pool3	side3				13.1867	0.283478	0.0219696
Pool	pool	pool3	side4	47.6932	7.37066	0.182793	13.498	0.594816	0.0460983	47.8429	2.23923	0.0491019
Pool	pool	pool3	side4	47.4435	7.12097	0.1766	16.7687	3.86549	0.299576
Pool	pool	pool3	side4	45.0924	4.76988	0.118293	13.008	0.104751	0.00811819
Pool	pool	pool3	side4	41.9515	1.62905	0.0404005	13.6817	0.778546	0.0603374
Pool	pool	pool4	top	42.913	2.59049	0.0642442	13.7044	0.801168	0.0620906	54.4973	8.89363	0.19502
Pool	pool	pool4	top	44.7266	4.40408	0.109221	14.4591	1.55586	0.120579
Pool	pool	pool4	top	33.7363	6.58618	0.163338	13.6611	0.757912	0.0587383
Pool	pool	pool4	top	43.1748	2.85227	0.0707364	10.0782	2.82497	0.218935
Pool	pool	pool4	side1	39.976	0.346528	0.00859391	13.791	0.887763	0.0688018	44.6801	0.923536	0.0202514
Pool	pool	pool4	side1	44.7021	4.37962	0.108615	11.365	1.53821	0.119212
Pool	pool	pool4	side1	41.5697	1.24719	0.0309304	13.1812	0.278046	0.0215486
Pool	pool	pool4	side1	41.2281	0.905625	0.0224596	13.1452	0.241996	0.0187547
Pool	pool	pool4	side2	44.8321	4.50964	0.111839	13.0877	0.184496	0.0142985	48.5724	2.96869	0.0650975
Pool	pool	pool4	side2	43.097	2.77448	0.0688072	12.3368	0.566372	0.0438939
Pool	pool	pool4	side2	42.5012	2.17871	0.0540322	13.3341	0.430935	0.0333975
Pool	pool	pool4	side2	42.3562	2.03373	0.0504367	13.3478	0.44462	0.0344581
Pool	pool	pool4	side3	45.5151	5.19258	0.128776	14.1834	1.28021	0.0992164	44.5548	1.0489	0.0230003
Pool	pool	pool4	side3	49.4191	9.09663	0.225597	13.212	0.308781	0.0239305
Pool	pool	pool4	side3	41.3776	1.05512	0.0261669	13.22	0.316762	0.0245491
Pool	pool	pool4	side3	42.8849	2.56236	0.0635467	13.2719	0.368676	0.0285724
Pool	pool	pool4	side4				13.6899	0.786651	0.0609656	46.5737	0.970009	0.0212704
Pool	pool	pool4	side4	41.1575	0.835031	0.0207088
Pool	pool	pool4	side4	40.8378	0.515274	0.0127788	12.8243	0.0788757	0.00611288
Pool	pool	pool4	side4	40.4467	0.124193	0.00308	12.3783	0.524908	0.0406805
Pool	pool	pool5	top	42.0735	1.75099	0.0434247	12.7087	0.194515	0.0150749	44.3754	1.22824	0.0269329
Pool	pool	pool5	top	40.6888	0.366292	0.00908406	12.961	0.0577925	0.00447893
Pool	pool	pool5	top	40.4762	0.153657	0.00381069	12.653	0.250211	0.0193914
Pool	pool	pool5	top	42.1036	1.78112	0.0441719	13.1609	0.257691	0.0199711
Pool	pool	pool5	side1	40.0558	0.266685	0.0066138	12.1179	0.785271	0.0608587	45.8807	0.277073	0.00607568
Pool	pool	pool5	side1	41.18	0.857528	0.0212667	11.5787	1.32449	0.102648
Pool	pool	pool5	side1	39.8608	0.46174	0.0114512	13.1689	0.265722	0.0205935
Pool	pool	pool5	side1	41.8166	1.49415	0.0370549	12.8071	0.0961377	0.00745069
Pool	pool	pool5	side2	45.2992	4.97667	0.123422	12.7391	0.164097	0.0127175	44.7026	0.901098	0.0197593
Pool	pool	pool5	side2	40.3066	0.0159465	0.000395474	9.84751	3.05569	0.236816
Pool	pool	pool5	side2	41.1288	0.8063	0.0199963	11.8774	1.02582	0.0795009
Pool	pool	pool5	side2	39.9609	0.361585	0.00896732	12.8256	0.0776432	0.00601736
Pool	pool	pool5	side3	42.1992	1.87675	0.0465435	12.6752	0.228041	0.0176732	42.5143	3.08939	0.0677442
Pool	pool	pool5	side3	39.2224	1.10009	0.0272824	11.662	1.24125	0.0961968
Pool	pool	pool5	side3	40.7133	0.390766	0.00969101	12.7228	0.180382	0.0139796
Pool	pool	pool5	side3	39.1303	1.19219	0.0295663	12.9641	0.060898	0.0047196
Pool	pool	pool5	side4	39.6715	0.651039	0.0161458	12.6199	0.283321	0.0219574	45.1685	0.435128	0.00954151
Pool	pool	pool5	side4	39.7386	0.583919	0.0144812	11.7477	1.15547	0.0895489
Pool	pool	pool5	side4	39.3516	0.970926	0.024079	11.8443	1.05894	0.0820677
Pool	pool	pool5	side4	40.1163	0.206199	0.00511376	13.077	0.173782	0.0134681
Pool	pool	pool6	top	40.7965	0.473985	0.0117548	12.5628	0.340379	0.0263794	47.3104	1.70674	0.0374255
Pool	pool	pool6	top	40.3588	0.0363045	0.000900353	13.1244	0.221216	0.0171443
Pool	pool	pool6	top	41.11	0.787493	0.0195299	13.3656	0.462407	0.0358366
Pool	pool	pool6	top	41.6872	1.36471	0.0338449	13.139	0.235824	0.0182764
Pool	pool	pool6	side1	39.4818	0.840692	0.0208492	13.1918	0.288625	0.0223685	45.8645	0.260863	0.00572022
Pool	pool	pool6	side1	40.8435	0.521034	0.0129217	11.0838	1.81945	0.141008
Pool	pool	pool6	side1	40.1798	0.142703	0.00353904	12.9462	0.0429811	0.00333104
Pool	pool	pool6	side1	40.7616	0.439075	0.0108891	13.6002	0.697024	0.0540195
Pool	pool	pool6	side2	40.1392	0.183257	0.00454478	12.7887	0.114454	0.00887017	45.6462	0.0424989	0.000931918
Pool	pool	pool6	side2	42.3839	2.06143	0.0511236	12.0207	0.882539	0.0683969
Pool	pool	pool6	side2	40.9015	0.579031	0.01436	12.769	0.134246	0.0104041
Pool	pool	pool6	side2	40.6245	0.302041	0.00749063	12.7616	0.141595	0.0109736
Pool	pool	pool6	side3	39.1229	1.19956	0.0297491	12.6151	0.288118	0.0223292	44.7553	0.848401	0.0186038
Pool	pool	pool6	side3	40.0868	0.235712	0.00584567	10.8269	2.07627	0.160911
Pool	pool	pool6	side3	40.9197	0.597203	0.0148107	12.3854	0.517784	0.0401283
Pool	pool	pool6	side3	41.2812	0.958697	0.0237757	13.5814	0.678194	0.0525601
Pool	pool	pool6	side4	43.6062	3.28368	0.0814354	12.8562	0.0470192	0.003644	45.3603	0.243386	0.00533698
Pool	pool	pool6	side4	39.8374	0.485138	0.0120314	12.9846	0.0814121	0.00630945
Pool	pool	pool6	side4	40.7975	0.475025	0.0117806	12.8739	0.029255	0.00226727
Pool	pool	pool6	side4	40.338	0.0155365	0.000385306	13.109	0.205811	0.0159504
Pool	pool	pool7	top	39.7664	0.55609	0.0137911	12.647	0.256156	0.0198521	44.976	0.627707	0.0137644
Pool	pool	pool7	top	43.4704	3.14789	0.0780677	12.7772	0.125982	0.00976363
Pool	pool	pool7	top	43.1616	2.83908	0.0704094	13.4148	0.511568	0.0396466
Pool	pool	pool7	top	40.2547	0.0677904	0.00168121	13.1611	0.257886	0.0199862
Pool	pool	pool7	side1	43.5541	3.23159	0.0801437	12.1787	0.724469	0.0561464	45.2798	0.32386	0.00710161
Pool	pool	pool7	side1	41.6331	1.31059	0.0325028	11.2627	1.64047	0.127137
Pool	pool	pool7	side1	39.8074	0.515121	0.012775	13.057	0.153827	0.0119216
Pool	pool	pool7	side1	40.8624	0.53986	0.0133886	12.5	0.403222	0.0312498
Pool	pool	pool7	side2	42.3369	2.01442	0.0499577	12.9883	0.0850589	0.00659208	44.4203	1.18341	0.0259498
Pool	pool	pool7	side2	43.9068	3.58431	0.0888911	11.8185	1.08466	0.0840612
Pool	pool	pool7	side2	41.5934	1.2709	0.0315184	13.3212	0.417972	0.0323929
Pool	pool	pool7	side2	41.5561	1.23358	0.0305929	13.0466	0.143385	0.0111123
Pool	pool	pool7	side3	37.8678	2.45467	0.0608761	12.2982	0.60495	0.0468838	46.914	1.31033	0.028733
Pool	pool	pool7	side3	41.3913	1.06882	0.0265069	13.0543	0.151078	0.0117086
Pool	pool	pool7	side3	40.1061	0.21644	0.00536772	12.3831	0.520067	0.0403052
Pool	pool	pool7	side3	42.5943	2.27184	0.0563417	12.5669	0.336336	0.0260661
Pool	pool	pool7	side4	41.3711	1.04862	0.0260058	11.9374	0.965814	0.0748507	44.1562	1.44743	0.0317394
Pool	pool	pool7	side4	40.4552	0.132658	0.00328992	12.5364	0.366812	0.028428
Pool	pool	pool7	side4	41.5264	1.2039	0.0298569	13.1205	0.217298	0.0168406
Pool	pool	pool7	side4	40.7678	0.445314	0.0110438	12.9115	0.0082569	0.000639911
LBTS	BC1	lbts1	top	38.4349	1.88764	0.0468137	13.1922	0.288995	0.0223971	45.8532	0.249496	0.00547097
LBTS	BC1	lbts1	top	39.1345	1.18798	0.029462	12.4303	0.47286	0.0366468
LBTS	BC1	lbts1	top	39.4743	0.848219	0.0210359	12.6235	0.279746	0.0216804
LBTS	BC1	lbts1	top	38.758	1.56451	0.0387998	12.7164	0.186809	0.0144777
LBTS	BC1	lbts1	side1				12.2156	0.687631	0.0532915	45.0773	0.526409	0.0115431
LBTS	BC1	lbts1	side1
LBTS	BC1	lbts1	side1	39.8815	0.440995	0.0109367	13.3996	0.496353	0.0384674
LBTS	BC1	lbts1	side1	35.208	5.11446	0.126839	12.2502	0.653018	0.050609
LBTS	BC1	lbts1	side2	43.9089	3.58643	0.0889435	14.8475	1.94426	0.15068	60.0599	14.4563	0.316998
LBTS	BC1	lbts1	side2	45.1108	4.78834	0.118751	13.4904	0.587169	0.0455057
LBTS	BC1	lbts1	side2	39.9042	0.418346	0.010375	13.2463	0.343076	0.0265884
LBTS	BC1	lbts1	side2	41.7526	1.4301	0.0354667	13.0644	0.161218	0.0124944
LBTS	BC1	lbts1	side3	44.7749	4.45237	0.110419	14.1519	1.2487	0.0967744	44.4763	1.12741	0.0247218
LBTS	BC1	lbts1	side3	41.2099	0.887405	0.0220077	14.8221	1.91889	0.148714
LBTS	BC1	lbts1	side3	35.7165	4.60597	0.114228	13.7382	0.835026	0.0647147
LBTS	BC1	lbts1	side3	35.6675	4.65504	0.115445	12.5165	0.386673	0.0299672
LBTS	BC1	lbts1	side4				10.8356	2.0676	0.16024	49.4941	3.89044	0.0853097
LBTS	BC1	lbts1	side4
LBTS	BC1	lbts1	side4	40.0924	0.230056	0.00570541	12.4084	0.494839	0.0383501
LBTS	BC1	lbts1	side4	39.4332	0.889287	0.0220544	12.5538	0.349385	0.0270774
LBTS	BC1	lbts2	top	39.1685	1.15399	0.0286189	12.2755	0.627699	0.0486468	44.2556	1.3481	0.0295612
LBTS	BC1	lbts2	top	38.6135	1.70901	0.0423834	12.5279	0.375314	0.0290869
LBTS	BC1	lbts2	top	38.9554	1.36709	0.0339039	12.9996	0.0964472	0.00747467
LBTS	BC1	lbts2	top	41.0736	0.751128	0.018628	12.4891	0.414125	0.0320948
LBTS	BC1	lbts2	side1				12.584	0.319212	0.024739	49.4551	3.85145	0.0844548
LBTS	BC1	lbts2	side1
LBTS	BC1	lbts2	side1	38.764	1.55846	0.0386499	12.7232	0.180048	0.0139538
LBTS	BC1	lbts2	side1	40.8398	0.517295	0.0128289	13.1845	0.28129	0.0218
LBTS	BC1	lbts2	side2				15.9089	3.00573	0.232944	51.4176	5.81394	0.127488
LBTS	BC1	lbts2	side2	47.1544	6.83188	0.169431
LBTS	BC1	lbts2	side2	42.9862	2.66366	0.0660589	12.6452	0.257995	0.0199947
LBTS	BC1	lbts2	side2	44.6904	4.3679	0.108324	13.8139	0.910681	0.0705779
LBTS	BC1	lbts2	side3	44.5952	4.27272	0.105964	13.6218	0.718557	0.0556882	45.2627	0.341021	0.00747793
LBTS	BC1	lbts2	side3	43.6838	3.36134	0.0833614	17.5465	4.64326	0.359854
LBTS	BC1	lbts2	side3	40.5009	0.178392	0.00442413	12.793	0.11017	0.00853819
LBTS	BC1	lbts2	side3	39.285	1.03749	0.0257298	13.2055	0.302333	0.0234308
LBTS	BC1	lbts2	side4							46.9104	1.30676	0.0286547
LBTS	BC1	lbts2	side4
LBTS	BC1	lbts2	side4	37.7181	2.60441	0.0645894
LBTS	BC1	lbts2	side4	38.9848	1.33771	0.0331752	12.2022	0.70099	0.0543268
LBTS	BC1	lbts3	top	42.9	2.57746	0.063921	13.5225	0.619269	0.0479935	47.2598	1.6561	0.0363151
LBTS	BC1	lbts3	top	42.8609	2.53836	0.0629515	13.3578	0.454588	0.0352307
LBTS	BC1	lbts3	top	41.9927	1.67016	0.04142	13.537	0.633757	0.0491163
LBTS	BC1	lbts3	top	40.6471	0.324626	0.00805074	13.4212	0.518042	0.0401484
LBTS	BC1	lbts3	side1							48.711	3.10733	0.0681378
LBTS	BC1	lbts3	side1	48.4689	8.14638	0.202031	14.9402	2.03701	0.157869
LBTS	BC1	lbts3	side1	42.4578	2.13527	0.0529549	13.5415	0.638269	0.049466
LBTS	BC1	lbts3	side1	42.5246	2.20208	0.0546118	13.9406	1.03745	0.0804023
LBTS	BC1	lbts3	side2				14.8713	1.9681	0.152528	56.2833	10.6796	0.234183
LBTS	BC1	lbts3	side2
LBTS	BC1	lbts3	side2	40.5027	0.180164	0.00446807	14.1667	1.26347	0.0979194
LBTS	BC1	lbts3	side2	39.0198	1.30268	0.0323064	13.7516	0.848366	0.0657485
LBTS	BC1	lbts3	side3				9.68666	3.21654	0.249282	36.7907	8.81296	0.193251
LBTS	BC1	lbts3	side3
LBTS	BC1	lbts3	side3	42.9014	2.57888	0.0639562	13.0562	0.152991	0.0118568
LBTS	BC1	lbts3	side3	40.4178	0.0953191	0.00236392	14.2227	1.31949	0.102261
LBTS	BC1	lbts3	side4				13.6327	0.729542	0.0565396	41.8872	3.71647	0.0814951
LBTS	BC1	lbts3	side4	49.315	8.99255	0.223016	16.7816	3.87838	0.300575
LBTS	BC1	lbts3	side4	41.9745	1.65198	0.0409691	11.6242	1.27896	0.0991196
LBTS	BC1	lbts3	side4	43.0002	2.67774	0.0664082	13.8272	0.924002	0.0716103
LBTS	T328	lbts4	top	45.5158	5.19329	0.128794	12.8692	0.0339839	0.00263376	51.0384	5.43469	0.119172
LBTS	T328	lbts4	top	45.1223	4.79981	0.119036	15.5903	2.68709	0.20825
LBTS	T328	lbts4	top	42.5458	2.2233	0.0551381	14.9865	2.08334	0.161459
LBTS	T328	lbts4	top	46.8185	6.49595	0.1611	15.4596	2.55645	0.198125
LBTS	T328	lbts4	side1	41.9795	1.65697	0.0410929	15.6273	2.72413	0.211121	48.1116	2.50794	0.0549942
LBTS	T328	lbts4	side1	41.5097	1.18723	0.0294435	11.4548	1.44835	0.112248
LBTS	T328	lbts4	side1	43.5789	3.25636	0.0807578	13.0772	0.173997	0.0134848
LBTS	T328	lbts4	side1	41.8836	1.56107	0.0387147	12.6914	0.211845	0.016418
LBTS	T328	lbts4	side2				14.1867	1.28348	0.0994696	49.5925	3.98883	0.0874672
LBTS	T328	lbts4	side2				13.8227	0.919498	0.0712613
LBTS	T328	lbts4	side2	46.4711	6.1486	0.152485	13.5688	0.665574	0.0515821
LBTS	T328	lbts4	side2	47.0277	6.70524	0.16629	14.6982	1.79499	0.139112
LBTS	T328	lbts4	side3	46.1439	5.82138	0.14437	13.346	0.442787	0.0343161	57.0159	11.4122	0.250247
LBTS	T328	lbts4	side3	51.4244	11.1019	0.275327	17.6271	4.72388	0.366101
LBTS	T328	lbts4	side3	45.7105	5.388	0.133623	15.4712	2.56798	0.199019
LBTS	T328	lbts4	side3	37.8284	2.49414	0.0618548	11.1667	1.73648	0.134577
LBTS	T328	lbts4	side4
LBTS	T328	lbts4	side4
LBTS	T328	lbts4	side4	47.2362	6.91372	0.171461
LBTS	T328	lbts4	side4	45.7642	5.44166	0.134953	13.7822	0.879049	0.0681264
LBTS	T328	lbts5	top	40.0497	0.27277	0.0067647	13.7991	0.895883	0.069431	45.6403	0.0366642	0.000803974
LBTS	T328	lbts5	top	39.471	0.851459	0.0211162	12.6525	0.250701	0.0194293
LBTS	T328	lbts5	top	39.3955	0.926978	0.0229891	12.703	0.200214	0.0155166
LBTS	T328	lbts5	top	40.0535	0.269028	0.0066719	13.0055	0.102253	0.00792465
LBTS	T328	lbts5	side1				13.6677	0.764505	0.0592492
LBTS	T328	lbts5	side1
LBTS	T328	lbts5	side1	38.0296	2.29292	0.0568645	13.8989	0.99567	0.0771646
LBTS	T328	lbts5	side1	38.5469	1.77564	0.044036	9.42144	3.48176	0.269837
LBTS	T328	lbts5	side2
LBTS	T328	lbts5	side2
LBTS	T328	lbts5	side2	42.6561	2.3336	0.0578735	12.5727	0.330513	0.0256148
LBTS	T328	lbts5	side2				13.1625	0.25934	0.0200989
LBTS	T328	lbts5	side3	39.7958	0.526698	0.0130621	14.3137	1.41048	0.109313	47.3184	1.71472	0.0376004
LBTS	T328	lbts5	side3	37.6437	2.67876	0.0664334	11.5816	1.32161	0.102425
LBTS	T328	lbts5	side3	42.3235	2.00104	0.049626	14.1067	1.20347	0.0932688
LBTS	T328	lbts5	side3	40.1955	0.126981	0.00314914	12.5198	0.383423	0.0297154
LBTS	T328	lbts5	side4	41.5675	1.24501	0.0308763	13.5841	0.680925	0.0527718	38.3747	7.22901	0.158518
LBTS	T328	lbts5	side4	41.6146	1.29213	0.0320449
LBTS	T328	lbts5	side4	39.2324	1.09009	0.0270343
LBTS	T328	lbts5	side4	40.8263	0.503762	0.0124933	13.0797	0.176503	0.013679
LBTS	FTL4	lbts6	top	41.5839	1.26137	0.031282	12.3877	0.515531	0.0399538	47.9125	2.30885	0.0506287
LBTS	FTL4	lbts6	top	40.7706	0.448082	0.0111125	12.6046	0.298649	0.0231453
LBTS	FTL4	lbts6	top	39.1854	1.13707	0.0281994	13.1891	0.28591	0.0221581
LBTS	FTL4	lbts6	top	41.9371	1.61462	0.0400425	13.2901	0.386929	0.0299871
LBTS	FTL4	lbts6	side1
LBTS	FTL4	lbts6	side1
LBTS	FTL4	lbts6	side1
LBTS	FTL4	lbts6	side1	37.4024	2.9201	0.0724186
LBTS	FTL4	lbts6	side2				14.6397	1.73651	0.13458	45.3635	0.240209	0.00526732
LBTS	FTL4	lbts6	side2
LBTS	FTL4	lbts6	side2	41.5616	1.23906	0.0307288	13.3676	0.464377	0.0359893
LBTS	FTL4	lbts6	side2	39.3498	0.9727	0.024123	13.8975	0.994317	0.0770597
LBTS	FTL4	lbts6	side3
LBTS	FTL4	lbts6	side3
LBTS	FTL4	lbts6	side3
LBTS	FTL4	lbts6	side3
LBTS	FTL4	lbts6	side4	43.193	2.87046	0.0711875	12.6626	0.240616	0.0186477	47.7826	2.17892	0.0477795
LBTS	FTL4	lbts6	side4	38.3229	1.99958	0.0495897
LBTS	FTL4	lbts6	side4	41.1135	0.790985	0.0196165	14.2552	1.35203	0.104783
LBTS	FTL4	lbts6	side4	43.4318	3.10926	0.0771097	14.1048	1.20156	0.0931214
LBTS	FTL4	lbts7	top	41.0936	0.771138	0.0191242	13.7252	0.822035	0.0637079	47.8477	2.24407	0.0492081
LBTS	FTL4	lbts7	top	41.1578	0.835322	0.020716	12.9306	0.0273721	0.00212134
LBTS	FTL4	lbts7	top	41.6675	1.34498	0.0333556	13.46	0.556798	0.0431519
LBTS	FTL4	lbts7	top	42.639	2.31654	0.0574504	14.4948	1.59164	0.123352
LBTS	FTL4	lbts7	side1	44.6499	4.32739	0.107319	13.8212	0.917964	0.0711423
LBTS	FTL4	lbts7	side1
LBTS	FTL4	lbts7	side1	41.5671	1.24464	0.0308672
LBTS	FTL4	lbts7	side1	45.048	4.72549	0.117192	14.6136	1.71039	0.132556
LBTS	FTL4	lbts7	side2				14.1167	1.21349	0.094046	46.289	0.685375	0.015029
LBTS	FTL4	lbts7	side2	46.7517	6.42919	0.159444	14.59	1.68676	0.130724
LBTS	FTL4	lbts7	side2	42.8057	2.48322	0.0615841	14.7379	1.83473	0.142192
LBTS	FTL4	lbts7	side2	44.7585	4.43598	0.110013	14.4313	1.52806	0.118425
LBTS	FTL4	lbts7	side3
LBTS	FTL4	lbts7	side3
LBTS	FTL4	lbts7	side3
LBTS	FTL4	lbts7	side3	38.6599	1.66256	0.0412315
LBTS	FTL4	lbts7	side4
LBTS	FTL4	lbts7	side4
LBTS	FTL4	lbts7	side4	42.3221	1.99957	0.0495894	13.131	0.227847	0.0176582
LBTS	FTL4	lbts7	side4	42.4505	2.128	0.0527746
LBTS	FTL4	lbts8	top	38.6898	1.63265	0.0404899	11.6278	1.27541	0.0988446	48.1893	2.58558	0.0566968
LBTS	FTL4	lbts8	top	40.1133	0.20924	0.00518917	13.4007	0.497526	0.0385583
LBTS	FTL4	lbts8	top	39.0391	1.28336	0.0318275	13.2126	0.309362	0.0239756
LBTS	FTL4	lbts8	top	37.2629	3.05959	0.075878	14.8573	1.9541	0.151443
LBTS	FTL4	lbts8	side1	46.7896	6.46711	0.160385	14.0057	1.10255	0.0854477	53.4238	7.82011	0.17148
LBTS	FTL4	lbts8	side1
LBTS	FTL4	lbts8	side1	42.0778	1.75526	0.0435306	16.3637	3.4605	0.268189
LBTS	FTL4	lbts8	side1	42.9869	2.6644	0.0660772	14.2035	1.30033	0.100776
LBTS	FTL4	lbts8	side2				14.6012	1.69797	0.131593
LBTS	FTL4	lbts8	side2
LBTS	FTL4	lbts8	side2	42.4858	2.16334	0.0536508
LBTS	FTL4	lbts8	side2	39.2584	1.0641	0.0263897	13.8524	0.949164	0.0735604
LBTS	FTL4	lbts8	side3
LBTS	FTL4	lbts8	side3
LBTS	FTL4	lbts8	side3
LBTS	FTL4	lbts8	side3	45.2155	4.89296	0.121346	13.3872	0.484009	0.0375108
LBTS	FTL4	lbts8	side4	42.1231	1.80059	0.0446547
LBTS	FTL4	lbts8	side4	44.2708	3.94826	0.0979169
LBTS	FTL4	lbts8	side4
LBTS	FTL4	lbts8	side4				14.7444	1.84124	0.142697
